# Supplementary material for: Metabolic Alterations in Human Post‐Mortem Frontal Cortex and Cerebrospinal Fluid Associated With High Levels of Nicotine Metabolite Cotinine
Source: Addict Biol. 2025 Jun 20;30(6):e70064. doi: 10.1111/adb.70064 (PMC12179806; doi:10.1111/adb.70064)
Supplement: Supplementary file 2 — Table S1. Metabolomics results (in ascending order based on p‐value from Welch’s t‐test on all samples). [file ADB-30-e70064-s002.xlsx]

## Sheet: Sheet1
Supplementary table 1: Metabolomics results (in ascending order based on p-value from Welch's t-test on all samples)
									Both sexes							Males only						Females only
									PLS-DA	Welch's ttest	Cohen's	Control (n=82)		Cases (n=137)		Welch's ttest	Cohen's	Control (n=62)		Cases (n=113)		Welch's ttest	Cohen's	Control (n=20)		Cases (n=24)
Feature_ID	Column	Mode	Sample_type	Average Rt(min)	Average Mz	Compound	MSMS	ID_level	VIP	p	d	Average	SD	Average	SD	p	d	Average	SD	Average	SD	p	d	Average	SD	Average	SD
1	HILIC	POS	CSF	0.57	177.102	Cotinine	20 eV: 80.0497 (100), 98.0605 (20), 177.1002 (15)	1	5.81107	2.94432e-43	3.5045	2482.03	2992.36	2.0678e+06	1.17567e+06	3.64603e-38	3.72506	2765.19	3370.24	2.06027e+06	1.10131e+06	5.50451e-07	2.79538	1604.2	796.044	2.10292e+06	1.50263e+06
2	HILIC	POS	FC	0.53	177.102	Cotinine	10 eV: 177.1013 (100), 80.0466 (10), 98.0601 (5)	1	5.63921	4.21702e-41	3.3085	965.242	740.422	284320	170549	1.20022e-36	3.53931	1056.52	799.375	281117	157458	1.29587e-06	2.64102	691.4	435.834	299401	225772
3	RP	POS	FC	1.26	177.102	Cotinine	20 eV: 80.0494 (100), 98.0592 (50), 177.1005 (35)	1	5.29325	1.61445e-38	3.11608	538.461	371.342	146243	93146.7	3.3244e-33	3.22198	546.877	368.485	144866	89215.5	8.31386e-07	2.71439	511.233	390.661	152728	111765
4	HILIC	POS	CSF	1.89	177.139			4	5.27293	1.58264e-36	2.95821	703.989	1912.22	200489	133159	1.28976e-30	2.97778	783.193	2198.06	209316	137862	8.14129e-08	3.13767	462.208	239.319	159292	101002
5	RP	POS	FC	2.39	277.119		no autoMSMS	4	4.56541	1.75088e-32	2.56986	1207.56	3547.25	101769	74715	1.0293e-29	2.75315	1432.64	4091.66	100395	67798.6	3.37976e-05	2.08153	566.055	634.724	108238	102820
6	HILIC	POS	FC	1.37	277.118		no autoMSMS	4	4.39324	2.33615e-32	2.56171	1460.74	7135.92	203722	150775	4.46682e-30	2.78188	1839.7	8160.71	200530	134686	4.64554e-05	2.0406	252.799	136.515	218747	214010
7	HILIC	POS	FC	0.73	193.097	likely hydroxycotinine/cotinine-N-oxide	no autoMSMS	4	4.81843	2.67259e-32	2.66219	569.474	639.329	127893	95013.8	4.15713e-28	2.76181	605.305	721.196	128610	91974.5	1.33362e-05	2.24347	461.98	262.044	124519	110332
8	HILIC	POS	CSF	0.71	193.097	likely hydroxycotinine/cotinine-N-oxide	no autoMSMS	4	4.79866	1.97799e-30	2.55452	925.11	1032.73	337253	262287	2.32805e-26	2.641	1023.38	1164.51	338672	254533	1.93159e-05	2.18498	625.115	287.571	330627	301776
9	HILIC	POS	CSF	0.56	137.071		no autoMSMS	4	4.41825	2.44781e-30	1.9958	19832.7	15523.2	88343.5	53131.7	1.30777e-26	2.04833	20878.2	16292.1	89345.3	50559.5	4.14605e-05	1.73066	16591.3	12668.2	83668.2	64847.8
10	HILIC	POS	CSF	1.4	277.118		no autoMSMS	4	3.45624	7.46636e-25	2.11647	636.766	2124.41	75856.6	68956.1	1.09178e-21	2.17951	789.417	2414.25	73836.9	64616.9	8.25527e-05	1.94649	137.182	42.0305	85281.8	87443.5
11	HILIC	POS	FC	1.81	226.108	Unknown tobacco metabolite?	10 eV: 94.0642 (100), 133.0482 (10), 226.1088 (5)	4	3.74345	1.00416e-23	2.00668	6260.19	18595.5	451432	425094	1.21562e-20	2.0581	7325.09	21296.4	467957	426332	0.000246562	1.7611	2959.01	1702.56	373627	419249
12	HILIC	POS	CSF	1.87	226.108	Unknown tobacco metabolite?	10 eV: 94.0651 (100), 208.0961 (10)	4	3.25046	1.4811e-18	1.72437	7486.65	11800.3	576551	648225	2.60134e-16	1.78158	8227.43	13340.3	579144	627572	0.00135729	1.47985	5190.24	3864.72	564447	751962
13	HILIC	NEG	FC	0.58	178.88			4	3.42335	5.47493e-16	1.18804	299225	109287	460264	161813	7.4264e-12	1.12057	303181	112823	460498	167958	1.35606e-05	1.48887	286963	99206.6	459163	132109
14	HILIC	NEG	FC	0.5	180.878			4	3.59786	7.12074e-16	1.22962	167599	57083	240109	60856.2	1.82588e-11	1.15345	169673	58537.6	239102	61847.3	9.96672e-06	1.51903	161166	53220.7	244846	56955
15	HILIC	NEG	FC	0.58	180.878			4	3.36388	1.34252e-15	1.16948	162209	55994.9	243349	82768.2	1.19491e-11	1.10776	163410	57858.8	243158	86122	1.7572e-05	1.46302	158483	50988.7	244246	66251
16	HILIC	NEG	FC	0.5	178.88		57.9747 (100), 178.8790 (75), 114.9355 (30)	4	3.5552	2.67809e-15	1.20858	335441	116306	477900	119438	6.00094e-11	1.12647	339553	119099	475062	121492	9.06731e-06	1.53398	322696	109097	491260	110677
17	HILIC	POS	FC	2.35	80.0494	fragment of 212.0919	20 eV: 80.0491 (100), 53.0387 (45)	3	2.71669	1.27749e-13	1.09111	42000.8	82532.5	193810	195732	3.60412e-14	1.36499	36967.8	42903.2	196412	190717	0.0333351	0.66777	57351.1	150128	181555	221869
18	HILIC	POS	FC	2.35	212.092	compound with pyridine structure	20 eV: 80.0489 (100)	3	2.62513	5.96807e-13	1.06235	446282	913307	2.16424e+06	2.32095e+06	2.81515e-13	1.32493	387055	451984	2.18837e+06	2.26712e+06	0.0355553	0.661082	629887	1.68915e+06	2.05064e+06	2.60911e+06
19	HILIC	NEG	CSF	0.54	229.861	fragment of 287.8359@0.54_hilic_neg		4	3.21402	6.44612e-13	1.04351	52317.9	53250.1	118308	73227.8	2.46903e-09	0.969073	53107.2	56925	117973	76946.9	1.52011e-05	1.47729	49871.1	40946.3	119872	53823.3
20	HILIC	NEG	CSF	0.54	287.836	287.8359@0.54_hilic_neg		4	2.99645	2.34281e-12	1.02381	51584.5	62984.5	139946	109628	5.57713e-10	1.01018	49720.8	63290.1	140809	117049	0.000421005	1.20146	57693.5	63381.1	135959	66902.6
21	HILIC	NEG	CSF	0.54	206.855			4	3.26122	2.96895e-11	0.974966	40204.6	22556.6	63668.6	25576.5	4.69045e-08	0.896825	40616.5	23248.5	63125.9	26949.5	4.61095e-05	1.40436	38927.4	20774	66201.4	18067.8
22	HILIC	NEG	CSF	0.54	208.851			4	3.2156	8.38576e-11	0.955052	16202.8	9335.44	25517	10169.8	1.15873e-07	0.873447	16366.9	9700.91	25301.3	10756.9	4.14927e-05	1.42594	15694	8309.06	26523.8	6880.58
23	HILIC	NEG	CSF	0.54	264.829			4	3.09043	2.34533e-10	0.930781	39376.5	27742.4	67245.1	32139.8	1.66405e-08	0.926721	38541.8	27341.5	67051.6	34186.7	0.00269063	1.03763	42056.2	29598.3	68140.2	20677.8
24	HILIC	POS	CSF	2.44	80.0496	fragment of 212.0919	20 eV: 80.0491 (100), 53.0387 (45)	3	2.32362	3.51681e-10	0.924752	38433.7	92390.4	199799	256601	5.24774e-10	1.13835	28794.4	38169.9	200954	264302	0.0542217	0.612706	71100	180443	194408	222062
25	HILIC	POS	CSF	2.44	212.092	compound with pyridine structure	20 eV: 80.0489 (100)	3	2.22747	1.77428e-09	0.888744	429047	1.06869e+06	2.33897e+06	3.22934e+06	4.91298e-09	1.07498	325459	425018	2.3545e+06	3.34999e+06	0.0380083	0.646609	750170	2.03604e+06	2.26653e+06	2.65413e+06
26	HILIC	NEG	CSF	0.55	180.878			4	2.89635	1.82627e-09	0.890689	1.48689e+06	343355	1.79057e+06	338538	1.1524e-06	0.797612	1.50677e+06	320803	1.7736e+06	348264	0.000242862	1.28777	1.42525e+06	408531	1.86974e+06	281799
27	HILIC	POS	FC	3.25	131.118	N-Acetylputrescine	10 eV: 72.0799 (100), 114.0904 (80), 131.1184 (75)	2	2.26816	2.38096e-09	0.842626	63495.7	28166.8	96541.5	50268.5	2.82923e-07	0.808545	66928.2	29208.8	98948.3	49995.4	0.00840571	0.885209	52855	22034.8	85209.5	51065.3
28	HILIC	NEG	CSF	0.55	178.88		178.8807 (100), 57.9753 (80), 114.9355 (70)	4	2.80004	1.40258e-08	0.842552	2.87504e+06	698696	3.44552e+06	655496	5.6959e-06	0.747925	2.91104e+06	661794	3.41025e+06	673109	0.000372668	1.24548	2.76342e+06	810991	3.61016e+06	548705
29	HILIC	POS	FC	4.49	126.102	1-Methylhistamine	20 eV: 109.0754 (100), 68.0493 (70), 26.8037 (20), 41.0382 (20)	2	1.64649	2.78972e-06	0.656045	40934.7	24086.5	65935.3	52129.7	1.7101e-05	0.671897	41836.4	24555.6	68231.2	54012.3	0.0941896	0.527877	38139.3	22947.1	55125.5	41409.4
30	HILIC	NEG	CSF	0.55	185.845			4	2.4198	7.42977e-06	0.638683	20377.6	7743.43	25548.3	8448.2	0.000352796	0.570821	20723	7985.43	25574.2	9011.76	0.00271972	1.00216	19307	7021.39	25427.4	5193.19
31	HILIC	NEG	CSF	0.55	183.848			4	2.35424	7.8051e-06	0.637423	29906.4	11262.5	37396.3	12237.9	0.000502743	0.556787	30532.4	11650.6	37360	12874.2	0.00189308	1.01683	27965.8	9986.12	37565.6	8895.66
32	HILIC	POS	CSF	0.66	732.555			4	1.7162	4.46704e-05	0.566806	1.21785e+06	442968	1.5188e+06	618939	0.000698003	0.529262	1.23129e+06	450701	1.51377e+06	616751	0.0294041	0.685198	1.17617e+06	426546	1.54223e+06	641945
33	HILIC	NEG	FC	6.27	366.109	Unknown	366.1094 (100)	4	1.67889	7.2154e-05	-0.559083	215118	35195.7	194151	39809.9	0.000516636	-0.549594	212344	34251.5	191807	40483.5	0.101425	-0.50957	223720	37569.1	205190	35159.8
34	HILIC	NEG	FC	6.27	367.106	Unknown	367.1054 (100)	4	1.67961	0.000125819	-0.541037	860743	143633	779102	158159	0.000926101	-0.524837	850261	139499	771386	161070	0.092096	-0.525649	893237	154932	815434	141094
35	HILIC	POS	FC	6.74	88.0393	fragment of aspartic acid		4	1.59337	0.000141494	-0.553396	107793	27218.1	93537.2	24303.3	0.0029533	-0.482508	106263	26096.3	93927.7	25032.3	0.014586	-0.808167	112537	30667.7	91698.6	20902.8
36	HILIC	NEG	CSF	0.54	57.9755	fragment		4	1.92595	0.00014811	0.529799	63323.5	36174.1	84731.2	44640.4	0.000296709	0.570187	61357.9	35560.8	84370.5	45158.6	0.173217	0.418003	69416.7	38301.3	86414.2	43025.8
37	HILIC	POS	FC	6.74	116.034	fragment of aspartic acid		4	1.54698	0.000223836	-0.53401	147089	36844.7	128277	33609.6	0.00423611	-0.464484	145701	36671.6	129105	34790.1	0.0122176	-0.822437	151390	38001.1	124380	27682.1
38	HILIC	POS	FC	6.74	134.045	Aspartic acid	10 eV: 74.0238 (100), 88.0393 (80), 70.0282 (20), 46.0286 (15), 43.0173 (10), 116.0375 (5), 134.0451 (5)	2	1.55234	0.000249131	-0.531792	1.31369e+06	344858	1.14014e+06	307832	0.00627936	-0.442533	1.29114e+06	332156	1.14734e+06	317743	0.00944334	-0.864784	1.38361e+06	382084	1.10627e+06	259308
39	HILIC	POS	FC	7.17	232.166	adduct of lysine	10 eV: 147.1121 (100), 130.0857 (60), 84.0795 (50), 197.1265 (20), 232.1697 (10)	4	1.69229	0.00027896	-0.554738	1.5303e+06	1.059e+06	1.03565e+06	724357	0.00200549	-0.529447	1.43079e+06	921012	1.00817e+06	675443	0.0729738	-0.582129	1.83879e+06	1.38753e+06	1.16505e+06	927225
40	HILIC	NEG	CSF	0.6	112.986			4	1.76172	0.000337469	-0.52048	226276	84098.6	184847	75097.4	0.00502684	-0.460164	227202	86496.7	189385	77864.6	0.00755021	-0.882083	223407	78229.6	163670	57217
41	HILIC	POS	FC	6.86	170.093	3-Methylhistidine	10 eV: 170.0919 (100), 109.0758 (50), 126.1027 (45), 68.0490 (20), 96.0686 (5), 153.0658 (5)	2	1.88973	0.000376654	-0.576096	539597	589020	282401	303870	0.00524324	-0.519585	497504	575390	273857	285477	0.0383772	-0.688037	670085	626461	322632	383522
42	HILIC	NEG	CSF	0.91	821.565			4	1.71885	0.000378151	0.493818	16613.5	3996.08	18864	5118.69	0.00412297	0.446664	16873.9	3828.22	18861.5	5071.82	0.0466207	0.61817	15806.3	4485.41	18875.6	5444.7
43	HILIC	POS	FC	6.29	161.165			4	1.70313	0.000413394	-0.508479	110703	39779.4	91185	36991.7	0.00313748	-0.470622	108448	35996.6	90851.2	38783.8	0.0568107	-0.641	117695	50178.8	92756.6	27631.8
44	HILIC	POS	FC	6.08	159.149			4	1.50372	0.000557406	-0.491988	272286	84867.2	230769	83902.7	0.0130919	-0.391582	266929	79038.9	234206	88094.1	0.00710287	-0.925834	288892	101314	214590	59194.6
45	HILIC	NEG	CSF	5.01	112.986			4	1.51237	0.000593762	-0.488836	687858	250383	565012	252222	0.041556	-0.322545	651419	241266	570682	259361	0.000753598	-1.11833	800817	250236	538552	218792
46	HILIC	NEG	CSF	0.54	231.992			4	1.75662	0.000664759	0.483797	8437.62	5832.7	11701.2	7658.67	0.000680882	0.540919	7962.68	5831.36	11653.5	7814.94	0.374188	0.284682	10113.8	5689.75	11925.2	7035.46
47	HILIC	NEG	CSF	0.54	287.002			4	1.80933	0.000675677	-0.53728	79715.1	51918	56468.3	34617.2	0.00302561	-0.534541	81363.2	55557.9	56840.1	36195.8	0.0751914	-0.607804	74313.2	38458.5	54659.9	26211.4
48	HILIC	POS	FC	5.32	626.08		no autoMSMS	4	1.40459	0.000725802	-0.474487	47996.4	10009.5	42996.6	11065.1	0.0135892	-0.390365	46512.7	10181.1	42349.7	11147.7	0.0229757	-0.712196	52596	8055.24	46042.5	10348.2
49	HILIC	NEG	FC	5.33	499.051			4	1.37915	0.00087601	-0.470707	59921.1	13203.3	53594.8	13676.5	0.0256001	-0.354168	57413.8	12759.8	52769.5	13466.2	0.0124954	-0.786985	67693.7	11677.2	57480.4	14278.2
50	RP	POS	FC	1.9	262.092			4	1.57157	0.000949394	-0.50894	60204.8	42215.1	42572.3	27076	0.000522331	-0.581108	59703.7	32154.2	42493	27079.7	0.241356	-0.404493	61758.4	65381.5	42945.6	27637.4
51	HILIC	POS	FC	5.32	126.022	Taurine	10 eV: 108.0105 (100), 44.0489 (80), 126.0213 (60), 64.9681 (15)	2	1.41987	0.000987089	-0.474514	372862	72026.9	340176	65739.3	0.0171875	-0.386851	362518	70873.6	336178	65303.7	0.028526	-0.688624	404929	67516.7	359001	65872.9
52	HILIC	NEG	CSF	5.27	188.056	N-Acetylglutamate	10 eV: 128.0346 (100), 188.0576 (75), 144.0689 (50), 102.0546 (40), 170.0475 (30)	2	1.47579	0.000994007	0.452435	23381.8	6728.2	27258.2	10407.4	0.0139869	0.377585	24136.3	6496.05	27267.7	10090.5	0.0409966	0.646879	21043	7063.42	27213.9	12015.7
53	HILIC	POS	FC	1.24	289.047		10 eV: 289.0476 (100), 175.9883 (25)	4	1.29295	0.00102896	-0.458424	677180	56772.3	649191	65334.9	0.0125033	-0.393905	672983	56520.1	649368	63380.8	0.0423753	-0.632124	690189	56998.5	648358	75353.7
54	HILIC	NEG	FC	6.27	225.061			4	1.59197	0.00104019	-0.459408	3.3271e+06	626885	3.02211e+06	700886	0.0126817	-0.39194	3.25871e+06	617284	2.99894e+06	708282	0.0427807	-0.631228	3.53911e+06	624053	3.13119e+06	668427
55	HILIC	NEG	FC	1.39	332.991			4	1.57629	0.00104173	-0.455454	172033	21184.6	161334	25795.3	0.0164994	-0.373411	170676	21520.2	161681	26659.7	0.0120718	-0.792568	176238	20044.2	159702	21683.3
56	RP	POS	CSF	7.51	223.097	Diethyl-phthalate	10 eV: 149.0229 (100), 177.0540 (25), 223.0591 (5)	2	1.80295	0.00111959	-0.591483	68678.3	112994	25609.1	32637.1	0.00136545	-0.558997	49532.1	49911.8	26063.6	34054.5	0.0340548	-0.911965	128032	203785	23487.8	25486.6
57	HILIC	NEG	FC	6.26	311.11			4	1.71342	0.00112272	-0.487609	118397	51200.1	96734.7	37650.8	0.00994615	-0.419842	114261	41850.8	97430.2	38327.1	0.0435424	-0.70034	131218	72963.2	93460.3	34863.3
58	RP	POS	CSF	4.34	211.145			4	1.35281	0.00122059	0.450943	48044.6	47960.2	71662.4	56788.4	0.0124848	0.394598	53535.7	52667.3	75602.4	59176.4	0.0255911	0.714395	31022.2	22296.8	53276	40004.2
59	HILIC	POS	CSF	0.59	144.102			4	2.17317	0.00136238	0.440166	23040.8	14652.5	31081.9	21884.3	0.00126998	0.498413	22525.8	14967.1	32039.7	23209.3	0.638167	0.14358	24637.2	13875.6	26612.7	13641.1
60	HILIC	NEG	CSF	1.11	281.084			4	1.43074	0.00142062	0.466951	9154.28	7040.73	16320.1	23651.3	0.00224663	0.504399	9132.49	6748.65	17242.2	25407.4	0.353766	0.28563	9221.84	8068.78	12209	12847.7
61	HILIC	NEG	FC	5.33	874.095			4	1.39197	0.00142696	-0.458277	30199.1	10936.5	25386.7	10065.7	0.0299803	-0.351277	28411.8	10571.5	24833.7	9800.33	0.0216151	-0.721139	35739.8	10410	27990.4	11082.1
62	HILIC	NEG	CSF	0.61	68.9957			4	1.71113	0.00145503	-0.462253	83375	22056.2	73847.2	19167.3	0.00843457	-0.432666	84049	22773.4	74769.6	20120.4	0.0325011	-0.70205	81285.9	20069.6	69542.4	13385.1
63	HILIC	POS	FC	6.24	198.097		no autoMSMS	4	1.60199	0.00149445	-0.465145	303691	103905	259684	85316.5	0.0189075	-0.380421	293011	93507.9	258697	86892.5	0.0352613	-0.699512	336799	128171	264328	79034.8
64	HILIC	POS	FC	6.08	247.129		10 eV: 162.0762 (100), 230.1036 (95), 247.1295 (50), 144.0647 (35), 212.0914 25)	4	1.47228	0.00149457	-0.46289	1.11862e+06	603414	861087	509284	0.00655699	-0.447405	1.07253e+06	564843	835871	493066	0.161249	-0.439105	1.26149e+06	706772	979813	576172
65	HILIC	POS	FC	5.32	501.066		no autoMSMS	4	1.33342	0.00168875	-0.4389	59219.3	10203.1	54452.8	11517.2	0.0239332	-0.35483	57625.4	10212.8	53755.7	11599.1	0.0336937	-0.662127	64160.5	8657.67	57735.3	10750.1
66	HILIC	POS	FC	3.75	114.066			4	1.26053	0.00173567	-0.440125	135069	29224.2	121715	31457.7	0.0780607	-0.277668	130807	29246.9	122360	31595.4	0.0012672	-1.04209	148281	25529.1	118679	31283.9
67	HILIC	NEG	FC	6.27	214.048			4	1.55093	0.00189542	-0.462838	49108.3	21280.1	40512.8	15862.7	0.0210835	-0.385856	46803.7	19786.4	40000.5	15476.4	0.0505629	-0.63059	56252.8	24547	42924.7	17724.5
68	HILIC	POS	CSF	0.66	760.586			4	1.52088	0.00193521	0.430747	1.29791e+07	3.33302e+06	1.457e+07	4.0534e+06	0.0141288	0.383517	1.31302e+07	3.24489e+06	1.45158e+07	3.98103e+06	0.0651684	0.571001	1.25109e+07	3.64002e+06	1.48228e+07	4.45755e+06
69	HILIC	NEG	FC	6.09	245.114			4	1.46125	0.00196683	-0.456492	108216	60335.9	83612.4	47459	0.0110889	-0.422173	103652	56779.7	81845.6	46525.2	0.116169	-0.499754	122366	69931.9	91931.1	51866.2
70	HILIC	POS	CSF	2.43	352.246			4	1.89133	0.00198438	0.433938	231038	135494	292804	149179	0.0794924	0.276504	243235	137365	282911	149619	0.000770144	1.09454	193228	125282	338968	141022
71	HILIC	POS	FC	5.32	251.037	adduct of taurine		4	1.34157	0.00204097	-0.4339	70280.5	11019	65349.8	11708.1	0.0188292	-0.372449	68603.7	10948.7	64388.2	11688	0.0798299	-0.541646	75478.4	9754.32	69877.5	10926.7
72	HILIC	POS	FC	5.47	262.129		10 eV: 262.1283 (100), 85.0277 (25), 203.0570 (5)	4	1.50243	0.00206726	-0.434394	432789	170787	357028	178022	0.0117481	-0.399994	415411	165315	346957	176964	0.138812	-0.457347	486659	180467	404450	179036
73	HILIC	NEG	FC	6.26	286.06			4	1.48646	0.00218123	-0.441886	39725.2	16819.6	32688.7	15028	0.00828856	-0.437388	38046.4	16663	31346.2	13974.6	0.267627	-0.339106	44929.3	16640.9	39009.6	18272.5
74	HILIC	POS	FC	7.66	277.14			4	1.38508	0.0022125	-0.427283	49218.1	17194.9	41319.7	19775.4	0.00983315	-0.405874	47563.7	16918.9	40096.9	19874.4	0.186747	-0.405465	54347	17459.2	47026.2	18651.3
75	HILIC	NEG	CSF	0.53	219.014			4	1.68523	0.00227263	-0.474124	94715.2	67152.9	68015	45476.7	0.00549821	-0.496961	97748.7	71317	68446.1	46610.2	0.198023	-0.415732	85295.1	52709.1	65934	40432.8
76	HILIC	POS	FC	1.24	291.045		no autoMSMS	4	1.23221	0.00228662	-0.426452	330545	28151.2	317830	31478.6	0.0158166	-0.380682	329188	27912.6	317963	31057.4	0.072957	-0.554617	334751	29197.8	317202	34084.6
77	HILIC	NEG	FC	5.33	749.081			4	1.34673	0.0023808	-0.43095	28708.7	8720.85	24960.4	8674.71	0.0361569	-0.336119	27287.3	8570.78	24444.1	8346.95	0.0383013	-0.645179	33115	7833.04	27391.2	9910.32
78	HILIC	NEG	FC	2.56	323.088			4	1.34199	0.00239802	-0.442963	63714.8	40256.5	47380.9	33491.8	0.0287773	-0.346821	61274.3	33887.5	49200.8	35736	0.0208763	-0.877836	71280.4	56055.9	38812.2	17917.5
79	HILIC	NEG	CSF	1.11	181.05	Hydroxyphenyllactic acid	10 eV: 163.0401 (100), 181.0513 (75), 114.9369 (25), 72.9924 (10), 119.0494 (10), 135.0431 (10)	2	1.34533	0.00241064	0.448904	55315.5	27279	88280.1	119588	0.00305843	0.49224	54668	25781.5	92578.3	128251	0.467798	0.227551	57322.9	32137.4	68221.6	63653.5
80	HILIC	NEG	FC	6.27	546.172			4	1.47763	0.00257553	-0.425913	34968.4	8713.61	31216.1	8906.6	0.00992275	-0.407218	34288	8110.71	30793.2	9053.2	0.180246	-0.421471	37077.8	10309.9	33206.9	8058.58
81	HILIC	NEG	FC	1.39	334.99			4	1.47415	0.00263129	-0.418037	74894.1	9539.45	70545.8	11264.2	0.0274184	-0.343068	74222.7	9351.07	70637	11552.5	0.0294262	-0.683699	76975.6	10059	70116.3	10006.3
82	HILIC	POS	FC	5.22	141.066	Ethyl imidazole-2-carboxylate	10 eV: 141.0652 (100), 95.0591 (10)	2	1.56313	0.00265613	-0.500202	356424	541205	161990	236220	0.00291362	-0.519125	314330	357425	159269	239968	0.146322	-0.554986	486918	902679	174800	222095
83	RP	POS	CSF	11.07	522.357			4	1.225	0.00276721	0.418971	61840.2	43667.6	94686.4	113127	0.00941138	0.399547	63047.9	45139.6	91374.2	96652.1	0.163522	0.490957	58096.3	39597.9	110144	172426
84	HILIC	NEG	FC	5.33	249.022	adduct of taurine	10 eV: 124.0063 (100), 79.9547 (10)	3	1.29315	0.00277083	-0.424803	124642	21566.5	115547	21252.2	0.0558109	-0.303914	120457	20225.1	114231	20749.8	0.0208589	-0.724857	137615	20863.1	121746	22922.7
85	HILIC	NEG	FC	6.27	217.03			4	1.42277	0.0029353	-0.411123	421780	55185.9	396204	69237.3	0.00634889	-0.425425	420234	56807.7	392894	71724.4	0.358949	-0.280134	426574	50898.5	411789	54660.8
86	HILIC	NEG	FC	6.27	179.056			4	1.54583	0.00294996	-0.42213	455677	122225	404511	120197	0.023714	-0.359472	442540	115545	400078	120705	0.0751101	-0.559016	496403	136071	425383	118017
87	HILIC	NEG	FC	6.74	132.03	Aspartate	10 eV: 88.0400 (100), 132.0297 (60), 115.0033 (25), 71.0133 (25)	1	1.38849	0.00308638	-0.424635	5.97962e+06	1.59198e+06	5.33232e+06	1.45676e+06	0.0322386	-0.34094	5.89048e+06	1.47301e+06	5.38189e+06	1.51045e+06	0.0258838	-0.745933	6.25596e+06	1.93189e+06	5.09893e+06	1.17035e+06
88	HILIC	NEG	FC	5	593.097			4	1.39779	0.00320915	0.419633	33530.4	40777.8	50322.2	39253.4	0.107433	0.259953	40383	42411.1	50939	38803.3	0.00164907	1.02965	12287.3	26189	47418.4	42050.3
89	RP	POS	CSF	10.04	502.294	LysoPE 20:4	10 eV: 361.2763 (100), 502.2892 (35)	2	1.2473	0.00328284	0.402754	67009.8	37415.8	86752.1	60620.4	0.00373259	0.445788	67133.6	35202.7	89376.8	64589.9	0.526071	0.197184	66626.1	44602.6	74503.6	35297.2
90	RP	NEG	CSF	10	500.278	LysoPE 20:4	10 eV: 500.2753 (100), 303.2325 (55)	2	1.21698	0.00335605	0.401813	29631.8	16228.7	38460.9	27717.5	0.00316211	0.454096	29698.3	15429.7	39906.2	29529.7	0.668008	0.132646	29425.6	18931.1	31715.8	15599.1
91	HILIC	NEG	FC	6.27	547.169			4	1.46747	0.00339049	-0.413243	144320	35947.4	129238	37045.5	0.00918488	-0.412887	142126	34451.8	127266	37529.6	0.275357	-0.339157	151120	40421.3	138521	33870.2
92	HILIC	POS	FC	4.86	276.144		no autoMSMS	4	1.31009	0.00371145	-0.417146	66680.1	39142.3	51153.4	35300	0.00251433	-0.522867	67453.7	43336.5	48217.6	30242.9	0.952883	0.0187915	64281.9	22228.8	64976.4	51697.2
93	HILIC	NEG	FC	1.4	309.026			4	1.30146	0.00371631	-0.403016	51900.4	7659.04	48540.3	9016.09	0.0471089	-0.310332	51684.7	7691.48	49100.4	8963.33	0.0113512	-0.798586	52569.3	7715.33	45902.9	8980.19
94	HILIC	NEG	CSF	0.5	197.808			4	1.61317	0.003747	-0.425557	32318.7	8697.78	28984.4	6972.49	0.0659019	-0.302247	31656.1	8756.79	29217.6	7378.93	0.00449885	-0.997582	34372.8	8393.56	27896.2	4591.09
95	HILIC	POS	FC	5.4	252.078			4	1.3834	0.00393916	-0.408884	50125.3	29033.7	38336.4	28629.9	0.039468	-0.329803	51069.2	30151.9	41212.5	29621.5	0.00258915	-1.0128	47199.1	25747.3	24794.9	18494.8
96	HILIC	POS	FC	5.87	262.128			4	1.36018	0.0039776	-0.410139	67220.9	23006.1	57983.9	22037	0.0214656	-0.36906	65993.6	22919.1	57606.9	22529.5	0.0976421	-0.519865	71025.5	23448	59758.8	19896.8
97	HILIC	POS	FC	5.4	230.096	Ergothioneine	10 eV: 186.1070 (100), 127.0313 (75), 230.0970 (50), 60.0798 (30)	2	1.32692	0.00397836	-0.407074	101367	65541.5	74548.8	66219.1	0.0487188	-0.309077	101006	62031	80544.8	70368.4	0.00518301	-1.06377	102487	77187.1	46317.2	28417.9
98	HILIC	POS	FC	1.7	271.093		no autoMSMS	4	1.51191	0.00409613	-0.461073	124931	113420	85409.2	58014.4	0.0200918	-0.389782	105673	67563.9	82312.3	52301.3	0.0717994	-0.633708	184632	187681	99990.7	79448.6
99	HILIC	NEG	FC	6.74	88.0404			4	1.35674	0.00413986	-0.411779	175849	46901.1	157446	42485.8	0.0410184	-0.325194	172965	43056.9	158805	44029.5	0.0285188	-0.734085	184790	57571.5	151043	34370.9
100	HILIC	NEG	FC	6.27	284.099			4	1.46113	0.00433826	-0.403627	64969.9	20563.2	56667.1	20577.8	0.0291527	-0.345854	63869.3	20143.1	56702.2	21302.7	0.0568975	-0.607027	68382	21995.3	56502.1	17145.9
101	RP	NEG	FC	2.63	323.088			4	1.26579	0.00440208	-0.404238	76596.7	43497.2	59206.5	42542.1	0.0378788	-0.325594	74869.8	39414.5	61135.2	44952	0.0264402	-0.770159	81950	55122.2	50125.6	27521.5
102	HILIC	POS	FC	6.11	315.127			4	1.18194	0.00441799	0.39552	86335.6	17367.5	93786.3	20307.8	0.0477594	0.307586	88389.5	17238.8	94299.1	21187	0.0250941	0.707027	79968.5	16594.1	91371.7	15662.5
103	HILIC	NEG	FC	6.35	102.056			4	1.35167	0.00467234	-0.409567	124444	20737.7	116546	17831.4	0.12429	-0.245738	122284	19019.7	117682	18435.7	0.00318822	-1.03788	131140	24689.3	111197	13742.8
104	RP	POS	FC	2.41	258.073			4	1.40695	0.0050043	-0.404282	230510	73549.7	202468	65173.2	0.0606141	-0.302631	226616	72314.4	205473	67408.4	0.0122047	-0.833443	242582	77909.5	188319	52304.9
105	HILIC	POS	FC	6.08	230.102	fragment of 247.1291		4	1.37253	0.00512438	-0.407362	48140.7	25433.3	38409	22345.9	0.0193022	-0.384518	46205.7	23736	37466.3	21720.1	0.185809	-0.413012	54042.5	29929	42690.3	25043.8
106	RP	POS	FC	1.68	276.145			4	1.4477	0.00533721	-0.432586	72122	53263.4	53726.3	31786.7	0.0350961	-0.370292	67133.3	49926.2	52227.1	30584.3	0.0968399	-0.546198	87587.1	61309.8	60785.1	36830.4
107	HILIC	NEG	CSF	0.84	160.842			4	1.37985	0.00542487	-0.383339	39253	7513.59	35927	9839.55	0.0230679	-0.355048	39344.4	7581.32	36366.6	9192.4	0.102288	-0.51099	38969.9	7485.38	33875.1	12455.3
108	HILIC	NEG	FC	6.35	128.035			4	1.35385	0.0055984	-0.399637	531192	86033.6	498936	75394.3	0.170189	-0.217874	521634	77310	504751	77666.8	0.00210099	-1.09586	560824	105564	471557	57352.9
109	HILIC	NEG	FC	6.11	313.113			4	1.12897	0.00564457	0.380496	237265	36634.8	253481	48603.7	0.0513277	0.299751	242492	37168.8	255715	51055.5	0.0286113	0.68415	221061	30342.3	242966	33694.2
110	HILIC	POS	FC	3.13	146.118	Acetylcholine	10 eV: 146.1169 (100), 87.0434 (50), 60.0804 (35), 43.0177 (5)	2	1.31496	0.00575743	-0.390302	1.38781e+06	425249	1.22157e+06	426589	0.0549323	-0.30451	1.33504e+06	400396	1.21081e+06	415550	0.0587455	-0.587962	1.55139e+06	467953	1.27225e+06	481568
111	RP	POS	CSF	11.07	544.339			4	1.22579	0.00578726	0.377806	19184	11854.4	25411.6	21112.6	0.0129115	0.381101	19264.7	11327.3	25566.9	21746.4	0.239532	0.360282	18934	13677.1	24686.9	18258.2
112	HILIC	POS	CSF	5.15	194.116			4	1.67528	0.00589076	-0.405348	129281	42783.2	113816	33525.7	0.0157453	-0.408161	127403	44141.9	111622	33184.6	0.325109	-0.304294	135105	38734.4	124053	33909.5
113	RP	POS	FC	2.41	242.1			4	1.39056	0.00593741	-0.398379	217070	92356.8	182934	79018.1	0.0568986	-0.31123	214307	94342.6	186928	81599.9	0.0131993	-0.813034	225635	87671.4	164129	63628.3
114	RP	POS	CSF	3.38	197.129			4	1.21314	0.00603423	0.38685	62380.2	43934.1	79708.4	45651.6	0.0384763	0.331442	66730.2	47480.3	82414.7	47163.4	0.0633645	0.575836	48895.4	27163.7	67078.9	35991.3
115	HILIC	NEG	FC	1.4	293.051			4	1.36226	0.00604959	-0.381775	138193	20714	129695	23803.7	0.06573	-0.286951	137326	20207	131005	23850.8	0.0159147	-0.760812	140881	22543.3	123530	23069.8
116	RP	POS	FC	1.67	271.093			4	1.42833	0.00621365	-0.441663	91621.1	84267.1	63789.9	41762	0.00653459	-0.446119	76959.3	40218.4	60016.1	35739.6	0.13138	-0.529262	137073	149008	81558.2	60772.7
117	HILIC	POS	CSF	0.58	374.302			4	1.40607	0.00621534	-0.39243	58132	23616.1	49264.3	21577.7	0.0322635	-0.345928	58691.3	24145.5	50575.2	22777.8	0.0273957	-0.738834	56398.3	22398.9	43146.7	13472.8
118	HILIC	NEG	FC	1.39	451.072			4	1.28213	0.00630926	-0.383316	24951.8	5036.04	22965.1	5330.06	0.0426766	-0.319123	24891.9	4903	23247	5405.88	0.0336512	-0.672997	25137.6	5558.21	21637.7	4842.71
119	HILIC	NEG	FC	6.35	146.046	Glutamate	10 eV: 102.0556 (100), 128.0362 (50), 146.0464 (45), 85.0298 (10)	1	1.33927	0.00635932	-0.393698	1.22129e+07	2.0251e+06	1.14661e+07	1.76822e+06	0.171431	-0.218213	1.20057e+07	1.85975e+06	1.16048e+07	1.81436e+06	0.00221521	-1.07627	1.2855e+07	2.40938e+06	1.08132e+07	1.38499e+06
120	HILIC	NEG	FC	6.25	131.046	Asparagine	10 eV: 114.0200 (100), 41.9984 (60), 70.0290 (50), 131.0467 (30)	1	1.55579	0.00640322	-0.410629	679568	297068	576468	205092	0.0421938	-0.331172	656127	234728	582916	207404	0.0624958	-0.650976	752237	438152	546106	195145
121	HILIC	NEG	FC	1.4	135.031	Hypoxanthine	20 eV: 92.0264 (100), 65.0149 (50), 135.0293 (10), 41.0141 (10)	2	1.4387	0.00644104	-0.38716	3.51607e+06	616521	3.28175e+06	593904	0.06995	-0.290013	3.49189e+06	618333	3.31479e+06	602963	0.0121285	-0.805535	3.59102e+06	620562	3.1262e+06	533520
122	HILIC	POS	FC	5.2	276.144	Glutarylcarnitine	20 eV: 85.0267 (100), 131.1309 (80), 60.0818 (80), 115.0376 (60)	2	1.38193	0.00646426	-0.431496	104752	83382.2	77043.7	45046.6	0.0344949	-0.390267	99563.8	86157.2	74509.4	42239.2	0.121447	-0.491041	120835	73809.9	88976.2	55951.6
123	HILIC	NEG	FC	6.27	359.12			4	1.45023	0.00649064	-0.395214	457992	282094	355393	237111	0.0389307	-0.330716	426473	241750	347220	237527	0.102357	-0.532145	555701	371922	393872	236289
124	HILIC	NEG	FC	5.33	521.033			4	1.1685	0.00700372	-0.37403	50283.4	4427.16	48480.8	5211.47	0.0524061	-0.303668	49651.4	4575.78	48159.2	5252.2	0.0759758	-0.551568	52242.5	3315.46	49995.1	4833.58
125	HILIC	NEG	CSF	0.5	195.811			4	1.50272	0.0070558	-0.389015	27174.3	7409.09	24474.3	6472.1	0.0487913	-0.318603	26946.3	7439.2	24658.6	6921.6	0.027635	-0.764443	27880.8	7460.11	23613.9	3703.48
126	HILIC	POS	FC	4.46	160.097			4	1.43773	0.00712332	-0.457053	83011.2	149254	35691.2	57811.3	0.12995	-0.283068	67846.5	138131	39548.6	61806.9	0.0100704	-1.11221	130022	175031	17529.8	27254
127	HILIC	POS	FC	0.49	804.553			4	1.66646	0.00722316	-0.400558	39854.4	24108.3	31524.3	17484.3	0.010508	-0.437602	41351.8	25198	31904.6	17979	0.324314	-0.309715	35212.7	20231.6	29733.7	15149.2
128	HILIC	NEG	FC	7.65	221.06	Cystathionine	10 eV: 120.0133 (100), 134.0281 (90), 221.0605 (60), 86.0245 (10)	2	1.58715	0.00728191	0.366924	440717	217766	539430	320288	0.011952	0.386056	433178	218676	538486	326883	0.308468	0.31136	464088	218819	543871	293661
129	RP	POS	FC	10.49	369.186			4	1.10632	0.00734446	0.375343	51401.5	6748.37	54030.9	7262.18	0.101984	0.258146	52048.5	6673.65	53823.2	7076.31	0.0166191	0.75223	49395.8	6749.57	55008.4	8173.21
130	HILIC	NEG	CSF	0.84	162.839			4	1.32936	0.00778215	-0.36679	31497.3	6114.89	28918.9	7944.19	0.0418551	-0.317992	31465.6	6272.08	29279.7	7476.09	0.0756855	-0.558769	31595.4	5752.87	27235.2	9853.81
131	HILIC	NEG	FC	6.27	215.033			4	1.34874	0.00779188	-0.365087	1.27812e+06	160935	1.2089e+06	218235	0.0143981	-0.377859	1.27364e+06	165435	1.19964e+06	226207	0.421121	-0.244996	1.292e+06	149266	1.25249e+06	173317
132	RP	POS	FC	10.5	365.189			4	1.1428	0.00790152	0.368561	49975.1	6395.39	52531.5	7476.73	0.0596384	0.29218	50322.4	6166.21	52341.4	7654.17	0.0365716	0.657601	48898.7	7119.2	53426.5	6651.68
133	HILIC	POS	CSF	2.98	230.186			4	1.29238	0.00799072	0.362731	87962.5	58429.9	116821	100688	0.0137898	0.379108	86735	54693.8	112542	81454.2	0.232797	0.384005	91767.9	70217.4	136788	164257
134	HILIC	POS	CSF	4.91	194.116			4	1.27543	0.00799408	-0.383579	142574	38212.6	128920	32980.4	0.0123002	-0.406536	140171	34510.3	126600	32254.4	0.4318	-0.247427	150023	48210.2	139746	34857.9
135	HILIC	NEG	CSF	5.01	293.049			4	1.23816	0.00849818	-0.37414	461475	323806	342519	312083	0.0901448	-0.270932	418142	308187	335251	303707	0.0432246	-0.63073	595807	341960	376438	353646
136	RP	NEG	CSF	10.32	566.346	isomer of LysoPC 18:1	20 eV: 281.2476 (100), 506.3245 (80)	2	1.05674	0.00887497	0.369027	339647	264964	529951	766416	0.0138138	0.389078	338754	259441	550066	826775	0.351816	0.284065	342415	288423	436081	371046
137	RP	POS	CSF	1.47	141.959			4	1.5944	0.00889747	-0.365517	1.27782e+06	329780	1.15089e+06	364714	0.00443315	-0.462997	1.27177e+06	365129	1.10734e+06	345161	0.527871	0.198829	1.29656e+06	187417	1.35413e+06	391722
138	HILIC	POS	FC	6.11	169.059			4	1.14004	0.00925244	0.361731	761137	128135	810841	146677	0.085036	0.267589	775720	126796	813226	153530	0.0250473	0.710949	715929	124633	799611	110774
139	HILIC	POS	FC	1.24	114.066	Creatinine	10 eV: 114.0672 (100), 44.0498 (90), 86.0714 (10)	2	1.35672	0.00926455	-0.37844	2.77029e+07	5.23808e+06	2.58917e+07	4.33361e+06	0.121654	-0.249226	2.71711e+07	4.78041e+06	2.60223e+07	4.4384e+06	0.0170149	-0.803922	2.93513e+07	6.31023e+06	2.52767e+07	3.82648e+06
140	RP	POS	FC	2.4	181.072	Theobromine	10 eV: 181.0726 (100), 163.0634 (5), 137.0792 (5), 138.0654 (3)	1	1.3091	0.00945562	-0.389175	81302.3	86821.2	52520	61093	0.018073	-0.405155	84007	90810.5	52711.1	63678.1	0.280232	-0.3464	72917.5	74576.9	51627.9	48342.6
141	RP	POS	FC	10.81	254.175			4	1.55242	0.00953763	0.372902	556980	120109	599140	106011	0.0336687	0.355194	559172	126308	599008	97996.1	0.181584	0.410767	550182	101083	599762	140318
142	HILIC	NEG	FC	6.75	115.004			4	1.34628	0.00956104	-0.372345	136926	37531.3	123727	33366.7	0.0599269	-0.299392	135181	34085.4	124902	34578.7	0.051937	-0.651273	142339	47267.9	118196	26870.7
143	RP	POS	FC	2.41	461.21			4	1.35633	0.00960905	-0.37413	53731.7	32730.5	42345.2	28139	0.0931055	-0.273015	52207.7	32821.9	43774.9	28953.4	0.0133777	-0.814146	58456.4	32823.1	35613.8	23291.2
144	HILIC	POS	FC	1.24	227.125	adduct of creatinine		4	1.34958	0.00994172	-0.377351	7.87065e+06	1.95308e+06	7.2087e+06	1.55531e+06	0.143071	-0.236687	7.66421e+06	1.77364e+06	7.26436e+06	1.60511e+06	0.0131578	-0.855227	8.51062e+06	2.36477e+06	6.94666e+06	1.29264e+06
145	RP	NEG	FC	10.51	301.217	FA 20:5	10 eV: 301.2158 (100)	2	1.38153	0.0100768	-0.382133	108630	64241.3	87317.4	47304.7	0.0392103	-0.344316	107512	62286.5	88435	48523.7	0.107945	-0.530896	112097	71564.9	82055.3	41607.2
146	HILIC	POS	FC	7.65	223.075	Cystathionine	10 eV: 134.0274 (100), 223.0751 (25), 88.0211 (20), 56.0503 (10)	2	1.50634	0.0103468	0.351035	1.47103e+06	691499	1.76193e+06	965881	0.0290231	0.336656	1.46595e+06	717683	1.75059e+06	973336	0.175383	0.418899	1.4868e+06	620102	1.81532e+06	948407
147	HILIC	POS	FC	5.67	279.106			4	1.11577	0.0105792	-0.361402	57997.9	29891.5	47250.3	29585.8	0.0331794	-0.343113	60256.2	32032.9	49533.3	30470.6	0.033633	-0.663727	50997.4	21132.3	36501.3	22548.5
148	RP	POS	CSF	2.3	181.072	Theobromine	10 eV: 181.0726 (100), 163.0634 (5), 137.0792 (5), 138.0654 (3)	1	1.34289	0.010593	-0.378681	102039	105009	67278	78579.2	0.0199542	-0.391846	105000	108700	67469.6	82859.2	0.279466	-0.352063	92857.4	94644.8	66384.1	55744.8
149	RP	POS	FC	10.88	354.194			4	1.36127	0.010602	0.356633	194111	18225.3	200931	20023.6	0.151813	0.22378	196054	17341.3	200213	19825.5	0.0123278	0.790951	188087	20001.6	204314	21031.5
150	HILIC	NEG	FC	6.26	104.035			4	1.44824	0.01083	-0.357642	63470.8	19443.5	56357.1	20337.7	0.0579332	-0.298556	62419.4	19105.3	56445.7	20911.9	0.0737409	-0.562087	66730.3	20615.9	55940	17777.7
151	HILIC	POS	FC	7.65	134.027			4	1.50653	0.0108454	0.348842	103093	46822.5	122610	65074.9	0.0283424	0.338072	102375	48422.1	121681	65787.2	0.182142	0.411402	105317	42564.1	126986	62775.2
152	HILIC	NEG	FC	6.82	515.173			4	1.32031	0.0110248	-0.373174	37603.4	16744.7	32035.4	13096.7	0.245444	-0.188515	35260.4	15473	32526.9	13527.6	0.00337991	-1.02401	44866.9	18794.2	29721.6	10786.3
153	HILIC	NEG	CSF	0.6	179.057			4	1.2566	0.0110683	-0.375457	17155	16584.2	11483.6	13626.5	0.0242666	-0.380229	17579.8	17565.9	11560.5	14095.5	0.227779	-0.385549	15859.5	13464.8	11095.5	11247.9
154	RP	POS	FC	2.41	220.118	Pantothenic acid (B5)	10 eV: 90.0554 (100), 220.1185 (75), 202.1078 (55), 184.0978 (30), 116.0337 (25)	1	1.3563	0.0111126	-0.364608	2.00139e+06	799572	1.72586e+06	711850	0.110846	-0.257097	1.95685e+06	795288	1.76036e+06	733282	0.0126038	-0.820292	2.13948e+06	817531	1.56342e+06	586991
155	HILIC	NEG	FC	5	396.068			4	1.27066	0.0113886	0.358094	59438.4	81512.1	88788.6	82412.2	0.175903	0.21714	71293.7	85658.5	89356.1	80708	0.00535196	0.915337	20752.7	50994.8	86116.6	91824.5
156	HILIC	POS	FC	1.69	293.074		no autoMSMS	4	1.37195	0.0114515	-0.398276	51152.9	45634.6	37071.4	25077.9	0.00566049	-0.432898	43097.4	17352.3	34748.2	21221	0.17687	-0.46473	76124.9	83924	48009.4	37073.4
157	HILIC	POS	FC	5.67	129.066			4	1.13658	0.0115558	-0.354184	2.54096e+06	728340	2.27641e+06	765558	0.0384262	-0.330179	2.60375e+06	772991	2.34728e+06	780575	0.0234228	-0.709953	2.34631e+06	538913	1.94272e+06	598029
158	RP	POS	CSF	10.73	496.341	LysoPC 16:0	10 eV: 496.3403 (100), 104.1052 (25), 184.0693 (15)	2	1.16772	0.0116596	0.345037	215609	175033	291137	262760	0.0429873	0.310598	223792	180082	293463	268544	0.144339	0.451453	190241	159992	280278	238885
159	HILIC	POS	FC	5.59	212.103			4	1.19038	0.0118177	-0.379545	60429.9	70391	37995.1	47828.5	0.0385037	-0.347243	60298.9	67342.9	39712.9	51224.9	0.115208	-0.579079	60836.2	81014.4	29907.1	25807.3
160	RP	POS	CSF	13.91	761.591			4	1.18426	0.01186	0.351877	773001	583402	987597	636324	0.00376703	0.461444	753987	582824	1.0347e+06	633828	0.727712	-0.106011	831944	596320	767808	613681
161	HILIC	NEG	FC	6.32	321.064			4	1.13241	0.0119857	-0.355825	55122.6	14715.7	49951	14352.5	0.00489582	-0.453615	56033.9	14869.4	49329.1	14691.9	0.887354	0.0435173	52297.6	14221	52878.9	12494.2
162	RP	NEG	FC	10.5	375.132			4	1.12509	0.0121966	0.348356	13039.9	1565.26	13622.6	1780.62	0.055729	0.300937	13089.1	1604.89	13597.1	1770.99	0.0951202	0.515054	12887.2	1463.95	13743	1859.24
163	HILIC	POS	FC	4.96	614.079		10 eV: 439.0320 (100), 323.9990 (20), 104.0690 (15), 614.0634 (5)	4	1.27183	0.0124769	-0.361393	118448	36410.2	106280	30928.1	0.0425497	-0.333388	116255	37011.2	104880	31228.5	0.212067	-0.388599	125245	34489	112872	29193.2
164	HILIC	NEG	FC	6.69	306.077			4	1.027	0.0125515	0.352106	57040.5	144636	159464	437139	0.0324031	0.331972	58183.2	162403	159784	449705	0.199268	0.466355	53498.4	67008.9	157954	380957
165	HILIC	POS	CSF	1.92	134.118			4	1.11625	0.0125897	0.346747	82496.7	164196	181309	405745	0.0251432	0.345917	94288.1	179345	201065	438009	0.305227	0.318402	45943.4	99044.8	89117.7	172148
166	HILIC	POS	FC	3.87	186.112			4	1.25114	0.0126019	-0.374739	83951.6	49987.8	68109.1	34564.5	0.041441	-0.350975	83954.6	54295.3	68026.2	36470.9	0.101096	-0.526207	83942.4	34469.2	68499	24227.8
167	HILIC	POS	FC	5.54	134.081			4	1.33278	0.0126303	-0.357644	215714	16672.3	210061	14936.2	0.15388	-0.226744	214383	15189.6	210940	15186	0.0136039	-0.825148	219837	20508.4	205926	13210.2
168	HILIC	NEG	FC	1.03	218.103	Pantothenic acid (B5)	10 eV: 88.0404 (100), 146.0805 (50), 218.1055 (30), 71.0134 (25)	1	1.45543	0.0127914	-0.368033	1.0828e+06	493522	923761	370723	0.152446	-0.238322	1.04997e+06	496904	945295	381523	0.00643697	-0.926015	1.18456e+06	480842	822376	301404
169	RP	POS	FC	10.51	320.259			4	1.363	0.0128283	-0.368057	55280.3	30072.5	45599.8	22530.9	0.0548681	-0.317186	54357.3	28152.6	46243.4	23009.3	0.0965278	-0.552736	58141.5	36047.7	42569.3	20298
170	HILIC	NEG	CSF	0.66	131.071	Leucic acid	10 eV: 85.0650 (100), 131.0710 (50)	2	1.27749	0.0128869	0.339713	105848	173495	183049	281016	0.0670259	0.280514	116729	194490	185468	295597	0.0336198	0.719766	72114.5	72774.3	171764	204120
171	HILIC	NEG	FC	1.03	332.096			4	1.37517	0.013096	-0.362646	844371	233374	768235	186518	0.167827	-0.225253	824841	221622	778659	188423	0.010857	-0.852141	904914	263428	719154	172555
172	HILIC	NEG	CSF	2.53	883.533			4	1.2652	0.0132587	0.341844	47101.7	16928.9	53615.5	21181	0.0451293	0.311691	47271.9	16889.6	53169.4	20952.1	0.138498	0.455661	46574.2	17479.9	55697.8	22565.3
173	HILIC	POS	CSF	1.34	205.064			4	1.06423	0.0135395	0.33916	22151.1	34782.4	40245.7	71919.8	0.0888428	0.259755	27305.8	37912.7	42059.7	75686.4	0.026332	0.789059	6171.63	13689.8	31780	51218.7
174	HILIC	POS	CSF	0.97	286.202			4	1.13537	0.0136861	-0.369484	146734	159741	96526.4	112033	0.140217	-0.24492	124280	140371	93588	110258	0.0441626	-0.666434	216343	196921	110239	121504
175	HILIC	POS	FC	6.11	152.032			4	1.12084	0.0137558	0.344008	40564.5	6834.73	43017.5	7426.47	0.115674	0.24547	41301.9	6707.38	43078	7763.52	0.0267444	0.707579	38278.6	6887.25	42732.6	5702.32
176	RP	NEG	CSF	9.66	319.228			4	1.00793	0.0138161	0.342116	51876.3	72034.2	94703.9	178334	0.0297149	0.335518	58399.6	79583.5	104108	192882	0.239003	0.37091	31654.3	34898.6	50817.3	68430.9
177	HILIC	NEG	CSF	0.98	215.073			4	1.15021	0.0143582	0.335208	336412	356598	511176	686123	0.0391097	0.315316	360744	386557	537991	737693	0.159074	0.434636	260981	233351	386037	342101
178	HILIC	NEG	CSF	0.98	214.077			4	1.15273	0.0143723	0.335085	82042.2	86014.2	124001	164425	0.039202	0.315142	87849.2	93212.1	130394	176792	0.158405	0.435103	64040.5	56523.8	94169.2	81966.2
179	HILIC	NEG	CSF	0.76	143.052			4	1.26023	0.0144368	0.339127	32265.8	34185.3	44920.5	40445.8	0.244767	0.182662	36489	36383.3	43454.9	39888.4	0.00272811	0.996695	19174.1	22216.1	51760	43171.9
180	HILIC	POS	FC	5.67	407.165			4	1.09085	0.014513	-0.346027	700338	385149	568771	375295	0.0407944	-0.33027	729785	413304	597757	386213	0.041712	-0.634695	609051	269023	432293	287962
181	RP	POS	FC	2.41	129.536			4	1.31007	0.0145306	-0.350411	75038.4	24534.8	66895.7	21940.2	0.134496	-0.23925	73066.9	23137.8	67618.5	22407.6	0.0242228	-0.737744	81150.3	28203.8	63492.7	19665.2
182	RP	POS	FC	9.59	371.327			4	1.63075	0.0145582	0.335447	23098.9	8847.97	27799.7	19179.3	0.0156212	0.371063	22658.9	8808.69	27976.1	19850.5	0.517888	0.20021	24462.9	9057.77	26969.5	15981.5
183	HILIC	POS	FC	6.49	232.129		10 eV: 147.0765 (100), 130.0495 (75), 215.1030 (50), 232.1284 (40), 198.0768 (30), 101.0719 (25), 84.0434 (20)	4	1.13019	0.0145889	-0.342546	1.62172e+06	426448	1.47228e+06	446073	0.00301542	-0.476354	1.64149e+06	414244	1.44189e+06	423781	0.715839	0.110566	1.56043e+06	468124	1.61537e+06	525503
184	HILIC	POS	FC	5.67	151.048			4	1.07366	0.0145992	-0.343123	109431	53060.3	90941.5	54713.4	0.0442958	-0.321817	113246	56822.5	95089.8	56011.3	0.0401366	-0.638716	97606.5	37969.3	71409.8	44059.8
185	HILIC	POS	FC	7.65	225.073			4	1.45691	0.0146286	0.334599	68526.3	31226.6	80802.7	42153.2	0.0390943	0.318733	68244.2	32445	80207.8	42624.3	0.178357	0.414817	69400.5	27862	83603.7	40617.4
186	HILIC	NEG	FC	1.02	254.08			4	1.37237	0.0147671	-0.353064	76657.2	24910.3	68560.4	20955.9	0.174001	-0.220004	74716.2	23952.2	69723.9	21431.3	0.0099761	-0.863271	82674.5	27442	63082.1	17949
187	HILIC	NEG	CSF	1.1	144.066			4	1.39989	0.0148805	-0.374215	21817	22914.7	14881.4	14152.9	0.154279	-0.242629	18514.8	19731.4	14469.2	13616	0.0462699	-0.668087	32054	29028.8	16804.7	16621.7
188	HILIC	NEG	CSF	1.27	566.345			4	1.05327	0.0149493	0.338127	61428.7	38685.7	84172.6	95843.1	0.0377633	0.323447	62907.4	36958.3	85462.7	102510	0.167254	0.423921	56844.6	44334.9	78152.3	56192
189	HILIC	NEG	CSF	5.07	293.049			4	1.22048	0.0149663	-0.348695	403914	312972	300042	282803	0.16726	-0.221039	357511	289443	294614	279657	0.0304661	-0.686294	547766	346128	325375	301965
190	RP	POS	FC	2.41	477.176			4	1.32884	0.0150281	-0.353139	64151.1	49470.1	48190.8	40921.4	0.113832	-0.258185	61828.2	48762.2	50134.3	41822.6	0.0251745	-0.734586	71352.4	52221.9	39039.6	35753.5
191	HILIC	NEG	CSF	0.83	174.041			4	1.28832	0.0152687	-0.37327	2066.9	2083.41	1391.25	1536.77	0.204127	-0.210276	1701.59	1578.12	1372.27	1554.13	0.0319919	-0.761204	3162.83	2940.64	1478.7	1484.26
192	HILIC	NEG	FC	5.34	124.007	Taurine	10 eV: 124.0066 (100), 79.9570 (75)	1	1.1603	0.0153988	-0.345951	373458	56396.3	354750	51755.6	0.215537	-0.196674	361547	50898.1	351528	50993.5	0.0219192	-0.725423	410381	57826.8	369924	53713.6
193	RP	POS	CSF	10.73	522.356			4	1.00594	0.0154557	0.351105	269854	245615	478131	940793	0.0460939	0.324384	272646	224510	470037	992510	0.102753	0.524418	261197	308629	515899	662744
194	HILIC	POS	CSF	1.34	142.086			4	1.05255	0.0156043	0.33031	169113	195488	251798	305165	0.0198059	0.357396	166484	200469	259051	317538	0.530041	0.191126	177264	183855	217955	241946
195	HILIC	NEG	FC	7	210.962			4	1.11132	0.0158786	0.334045	57722.2	14096.1	62832.3	16499.5	0.113806	0.246188	57977.8	13120.1	61499.4	15488.6	0.0343434	0.659639	56929.8	17133.7	69108.4	19791.4
196	HILIC	NEG	FC	6.93	248.96			4	1.27901	0.0159042	0.338536	61632.8	23664.2	69783.1	24486.1	0.147043	0.227474	63119.7	23113.4	68646	25474.9	0.0120432	0.822852	57023.3	25349.5	75136.9	18676.8
197	HILIC	NEG	CSF	0.54	367.158	Dehydroepiandrosterone sulfate OR testosterone sulfate	10 eV: 367.1576 (100), 96.9612 (5)	3	0.952295	0.0161383	0.32846	33932.2	40009.2	51336.8	65967.6	0.0165299	0.367676	35736.4	44147.3	56893	70935.8	0.657707	-0.136244	28339.3	22877.1	25407.5	20160.9
198	HILIC	NEG	CSF	0.97	192.066			4	1.35499	0.0162266	-0.381302	29851.6	40723.1	17980.1	21545.1	0.153261	-0.255147	26162	41142.1	18022.2	22662.5	0.0162802	-0.873725	41289.6	38123.6	17783.9	15682.1
199	RP	NEG	FC	10.5	356.129			4	1.16063	0.0162554	0.338223	51297.6	5329.1	53113.7	5409.85	0.177261	0.213277	51882.5	5180.88	53008.5	5377.5	0.0188811	0.739422	49484.3	5506.15	53609	5650.49
200	HILIC	POS	FC	4.58	162.113	Carnitine	10 eV: 162.1118 (100), 103.0386 (15), 60.0803 (15)	1	1.26168	0.0164773	-0.35796	3.32297e+07	1.09761e+07	2.98689e+07	7.80187e+06	0.128258	-0.255217	3.22875e+07	1.05573e+07	2.99408e+07	7.833e+06	0.0418179	-0.668524	3.61506e+07	1.19955e+07	2.95303e+07	7.81024e+06
201	RP	NEG	FC	2.43	218.103	Pantothenic acid (B5)	10 eV: 146.0821 (100), 88.0410 (90), 218.1032 (50), 71.0510 (20), 116.0712 (5)	2	1.37065	0.0165061	-0.345595	597587	254109	515773	219360	0.128058	-0.247521	585117	257617	525352	225288	0.0180819	-0.766974	636246	245206	470671	186557
202	HILIC	NEG	FC	1.43	374.169			4	1.33023	0.0165777	-0.336489	57143.9	17870.9	51034.7	18440.7	0.133583	-0.236176	56226.4	17550	51926.4	18863.3	0.0189233	-0.751466	59988.1	19010.8	46836	15993.3
203	RP	POS	CSF	10.33	480.31			4	1.20366	0.0167169	0.329154	210204	139007	262912	181257	0.0375746	0.321239	211514	137228	263350	185502	0.251003	0.351283	206145	147970	260869	163594
204	HILIC	POS	CSF	1.34	494.325			4	1.02206	0.016775	0.335588	108158	83475	161226	232794	0.0387004	0.324376	110166	82172.9	164087	250284	0.163069	0.429416	101933	89293.5	147876	124690
205	RP	POS	FC	10.51	303.232			4	1.31008	0.0169714	-0.353824	46388.8	25985.7	38401.8	19161	0.0593796	-0.314998	45887	25321.3	38827.5	19501.1	0.126164	-0.498776	47944.3	28581	36397.3	17720.2
206	HILIC	NEG	FC	0.96	215.073			4	1.18602	0.0171269	0.335637	55052.9	74849.1	105145	223642	0.0218228	0.352066	56663.2	77991.2	102029	179718	0.37549	0.318912	50061.2	65732.5	119819	371741
207	HILIC	NEG	FC	1.03	437.214			4	1.44802	0.0172152	-0.35369	363191	292116	273815	213275	0.163786	-0.232658	344149	289573	285054	218426	0.0133585	-0.836321	422223	299535	220900	181913
208	HILIC	NEG	CSF	5.27	249.022			4	1.19022	0.0172914	-0.34378	95764	33293.7	85128.5	28580.5	0.0595358	-0.300458	93095	29328	84232	29669.1	0.181236	-0.445395	104038	43229.5	89312.2	22894.6
209	HILIC	NEG	CSF	0.42	319.228			4	0.944203	0.0174492	0.333081	137783	172309	245356	473615	0.0420138	0.315913	156086	189802	267246	513933	0.119765	0.498071	81042.6	80212.6	143200	169378
210	HILIC	POS	FC	6.12	185.032			4	1.122	0.0174897	0.330442	189369	33849.2	201239	37995.2	0.116348	0.243578	192777	32725.8	201627	39936.5	0.0430497	0.648197	178803	35927.3	199414	27667.5
211	HILIC	POS	FC	6.49	215.103		no auto MSMS	4	1.12151	0.0176023	-0.331729	53392	12698.1	49024	13636.9	0.00497446	-0.449002	53881.2	12464.8	48167.8	12984.5	0.793363	0.0794869	51875.6	13615.4	53055.2	16064.2
212	RP	POS	CSF	11.65	429.374			4	1.13518	0.0176877	0.32638	446804	304885	561050	395194	0.111852	0.247251	468375	313321	554179	380736	0.0665092	0.577586	379933	273637	593116	464552
213	RP	POS	CSF	7.95	244.265			4	1.18946	0.0179125	0.334775	105915	31369	116352	30985.9	0.0538141	0.30689	105492	30195.4	114886	31025.6	0.122272	0.483331	107226	35572.3	123195	30506.8
214	HILIC	POS	FC	1.39	273.085			4	1.32864	0.0180689	-0.335408	1.88085e+06	337235	1.77024e+06	322309	0.14549	-0.234281	1.8694e+06	351662	1.79e+06	326147	0.0101272	-0.816947	1.91634e+06	293345	1.6772e+06	292104
215	HILIC	POS	FC	3.18	265.112	Thiamine (B1)	10 eV: 122.0712 (100), 144.0468 (30), 265.1095 (5)	2	1.17942	0.0182357	-0.330586	469653	131102	425130	138253	0.130612	-0.236666	464350	124167	433160	139410	0.0277823	-0.701221	486092	152970	387323	128734
216	HILIC	NEG	FC	5.92	365.135			4	1.45297	0.0186592	-0.332958	36119.5	10769.1	32586.6	10452.5	0.123949	-0.242052	34983.7	9619.48	32560.3	10404.2	0.0716724	-0.569873	39640.4	13418.9	32710.1	10903.4
217	HILIC	NEG	FC	1.71	364.981			4	1.30769	0.0186757	-0.329901	145645	24899.3	137267	25886.5	0.179671	-0.209677	143675	23163.8	138499	26210.4	0.0182678	-0.758995	151749	29470.7	131469	23969.7
218	HILIC	POS	CSF	3.39	131.118	N-Acetylputrescine	10 eV: 72.0799 (100), 114.0904 (80), 131.1184 (75)	2	1.17026	0.0188778	0.32053	121696	81645.6	155595	129870	0.026667	0.339248	122299	80714.3	158758	134226	0.479152	0.215344	119827	86587.8	140832	108499
219	HILIC	NEG	CSF	5.26	271.004			4	1.11016	0.0191939	0.332593	38746.7	10245	42078.7	9791.47	0.0381091	0.335065	38843.3	10222.1	42164.5	9602.29	0.324371	0.301699	38447.3	10576.5	41678.3	10841.8
220	HILIC	NEG	CSF	0.63	117.055			4	1.15181	0.0192561	0.31957	53048	55179.7	77371.1	97044.2	0.0643593	0.282553	57621.7	61880.9	80782.4	102058	0.13548	0.509549	38869.6	20166.4	61451.9	68470
221	RP	POS	CSF	6.68	363.218			4	1.15625	0.0193352	0.32134	54961.5	53144.2	74805.5	70363.7	0.00893364	0.403241	52129.5	46623.8	75350.8	68549.7	0.708772	0.113431	63740.9	70385.8	72261	79838.8
222	RP	POS	CSF	11.64	469.366			4	1.1285	0.0193358	0.322409	63546.4	42180.2	78908	53112.2	0.111419	0.248737	66283.6	43560.8	78001.9	50662.2	0.079353	0.552	55061.3	37316.9	83136.5	64404.5
223	HILIC	POS	FC	1.33	531.408			4	1.30212	0.0193786	0.33436	127784	8723.23	130562	7894.2	0.0806884	0.280792	127736	8681.59	130107	8207.21	0.0516308	0.637774	127934	9077.16	132707	5888.02
224	HILIC	POS	FC	6.72	299.172		20 eV: 110.072 (100), 126.0895 (80), 86.0600 (50), 180.1124 (50), 224.1011 (40)	4	1.20432	0.0194463	-0.345007	115518	56192.7	98545	42200	0.0579807	-0.322772	117043	61241.1	100217	43015	0.0845525	-0.534824	110791	37273.8	90670.3	37968.6
225	HILIC	NEG	CSF	5.55	209.03			4	1.3089	0.0194817	-0.351097	11453.1	11061.4	8081.19	8146.29	0.240747	-0.192114	9622.57	9399.05	7919.93	8326.24	0.0243463	-0.796351	17329.9	13954.1	8845.41	7354.44
226	RP	NEG	CSF	10.45	382.145			4	1.1541	0.0195159	0.320502	54956.3	20823.9	62798.5	28113	0.019973	0.358408	55669.4	20042.8	64458.8	29004.2	0.7426	0.100365	52745.9	23497.6	55050.5	22426.6
227	RP	POS	FC	5.69	149.023			4	1.2063	0.0196499	-0.400487	24669.3	19762.2	17655.4	15264.8	0.161984	-0.266086	23472.1	19246.6	18801.6	15858.5	0.0157057	-1.05514	28603	21644.2	11789.5	10225.5
228	HILIC	NEG	CSF	2.15	160.007			4	1.30041	0.0201746	-0.384764	5751.46	7850.68	3456.38	4079.11	0.458924	-0.127233	4039.99	5191.1	3447.99	4114.56	0.014395	-0.982976	11266.2	11805.2	3491.34	4013.84
229	HILIC	POS	FC	6.92	205.155		20 eV: 128.0698 (100), 110.0594 (70), 100.0762 (65), 130.1221 (65), 143.1544 (60), 146.0793 (45), 74.0227 (45), 205.1509 (40), 60.0803 (40)	4	1.34863	0.0201794	-0.331759	320090	111742	284651	101906	0.273371	-0.171834	309220	98187.7	291607	106808	0.00726879	-0.96613	353789	143868	251895	67063
230	RP	NEG	CSF	9.99	524.278	isomer of LysoPE 22:6		4	1.07146	0.0202188	0.31824	41954.3	34842.6	55179.7	48273.9	0.0514423	0.300624	43433.5	37115.8	56559.3	50208.4	0.254877	0.349379	37368.8	26897.1	48741.8	38207.1
231	HILIC	POS	CSF	1.24	522.356	LysoPC 18:1	10 eV: 522.3552 (100), 184.0727 (75)	2	1.017	0.0205304	0.322835	661465	529989	968983	1.37511e+06	0.0427634	0.316546	676118	504143	987983	1.46628e+06	0.237631	0.36209	616042	615313	880314	844392
232	RP	POS	FC	10.35	528.309	LysoPE 22:5	20 eV: 387.2909 (100), 528.3115 (10)	2	1.48137	0.020805	0.315456	248208	90651.3	283326	132001	0.0403862	0.31392	259590	91212.4	295172	135485	0.592093	0.1628	212923	81174.2	227551	98529.6
233	RP	NEG	FC	2.43	332.096			4	1.34586	0.0208922	-0.330551	106719	54697.7	89545.7	49211.9	0.161639	-0.226385	104438	56446.6	92307.7	50722.2	0.0101459	-0.834425	113790	49554.5	76541.2	39726.7
234	RP	POS	FC	1.12	147.076			4	1.18263	0.0209555	0.315089	124479	43021.9	144332	82993.7	0.0526604	0.29571	129287	42130.9	148669	88956.7	0.269026	0.340505	109574	43388.7	123912	40828.7
235	HILIC	NEG	FC	3.09	189.039			4	1.14766	0.0209703	-0.326634	168820	42701	155073	41472.7	0.0594128	-0.305944	168352	45129.6	155239	40590.1	0.200621	-0.392515	170271	35093.9	154291	46332.6
236	HILIC	NEG	CSF	5	84.0091			4	1.0637	0.0210435	-0.326456	111357	79022.7	85813.5	77467.3	0.2384	-0.184636	100357	71632.3	86326.2	80350.1	0.015932	-0.795017	145458	92352.1	83420.8	63711.8
237	HILIC	POS	CSF	5.51	212.103			4	1.21043	0.0210761	-0.373699	56695.9	82955.4	33819.8	39475.5	0.0357157	-0.349755	51070.2	52717.6	34515.1	41948.9	0.189021	-0.522615	74135.8	141391	30574.7	25313.4
238	HILIC	NEG	FC	5.3	321.037			4	1.17768	0.0210961	0.323632	44534.4	11184.6	48214.7	11559.7	0.149667	0.226674	45791.1	10710.6	48312.9	11539.7	0.0561083	0.595675	40638.5	11994.6	47752.8	11891.9
239	RP	POS	FC	1.58	111.02			4	1.16161	0.0211526	-0.331013	273798	93942.8	244565	82686.3	0.159723	-0.227785	268522	92284.5	248651	82185.8	0.026719	-0.706134	290156	99542.5	225328	84071.1
240	RP	POS	FC	12.43	969.788			4	1.29971	0.0212522	0.326439	116671	41009.6	129980	40530.5	0.0294811	0.350465	115318	40855.2	129572	40490.4	0.387131	0.264929	120797	42266.2	131897	41536.5
241	RP	POS	FC	10.49	367.19			4	0.992443	0.0214787	0.320287	153958	18614.2	160219	20486	0.376565	0.137307	156399	17570.1	159024	20667.1	0.00222293	0.993403	146388	20155.8	165845	19015.6
242	HILIC	POS	FC	3.59	156.042			4	1.25765	0.0215482	-0.329632	506931	172200	453398	152602	0.07757	-0.281884	508924	156053	465255	153785	0.0772208	-0.579903	500752	219492	397573	136354
243	HILIC	POS	CSF	4.54	160.097			4	1.34937	0.0217399	-0.406512	117927	286629	41975.1	87046.4	0.175691	-0.269056	97604.3	284433	46707.7	93901.3	0.0236405	-0.983127	180926	291514	19889.7	36086.7
244	RP	POS	FC	1.77	367.15			4	1.34559	0.0219951	-0.323173	571243	152543	522184	151064	0.0580064	-0.297775	560093	134480	517762	149834	0.260496	-0.351834	605807	198685	543004	158323
245	RP	POS	FC	2.41	150.05			4	1.33659	0.0219969	-0.327121	84334.9	27588	75715	25113.4	0.211921	-0.197499	81650.8	25058.6	76633	25755.7	0.0208879	-0.766866	92655.3	33649.7	71392.9	21802.9
246	RP	POS	CSF	9.68	303.233			4	0.869783	0.0220767	0.326045	184940	246338	356427	805585	0.0448559	0.316199	208839	272286	390544	877019	0.145701	0.467978	110851	114150	197214	254941
247	HILIC	POS	FC	6.25	232.014		no autoMSMS	4	1.09928	0.0223047	-0.346201	70054.6	45731.9	56949.7	29975.2	0.136107	-0.246093	65352.4	36406.2	57267.5	29300	0.0844396	-0.585451	84631.3	66067.5	55453.2	33609.8
248	HILIC	POS	FC	5.32	773.077		20 eV: 523.0513 (100), 398.0318 (45), 773.0815 (25), 648.0624 (5)	4	1.05003	0.0226485	-0.313551	102067	9458.09	98720.5	11889.2	0.09588	-0.257076	101202	9433.8	98428	12149.1	0.129791	-0.465998	104749	9253.45	100097	10708.7
249	HILIC	POS	FC	6.23	133.061	Asparagine	10 eV: 74.0235 (100), 46.0282 (50), 116.0355 (45), 87.0553 (30), 133.0630 (20)	2	1.16991	0.0227798	-0.334386	609110	298855	520614	230452	0.0457249	-0.327781	610629	273555	527622	232925	0.229128	-0.392595	604401	374803	487616	220136
250	HILIC	NEG	CSF	0.45	465.303	Cholesterol sulfate	20 eV: 465.3022 (100), 96.9586 (20)	2	1.45291	0.0228876	0.315038	32141.9	24062.6	40426.9	28534.2	0.0602668	0.294881	34401.2	23799.7	41900.7	27064.9	0.347752	0.28744	25138	24116.2	33549.2	34408.3
251	HILIC	NEG	FC	1.4	278.877			4	1.53075	0.0233562	0.326993	31423.6	7903.97	33821.8	6764.4	0.098635	0.260538	32225.9	6516.84	33979.8	6946.86	0.142261	0.489507	28936.4	11016.8	33078	5904.56
252	HILIC	POS	FC	6.82	144.102			4	1.42434	0.0234068	-0.328081	142055	33654.2	131913	28170.9	0.151285	-0.232922	139690	31868.8	132705	28105.9	0.0501937	-0.628955	149388	38638.5	128186	28781.1
253	HILIC	POS	FC	0.5	832.585			4	1.40232	0.0235539	-0.363212	60400.5	63626.1	43091.8	31683	0.0317309	-0.403411	63079.9	69573.3	42665.1	31637.3	0.534688	-0.192684	52094.5	40274.2	45083.1	32502.1
254	HILIC	NEG	CSF	6.02	145.062	Glutamine	10 eV: 109.0402 (100), 41.9978 (90), 84.0448 (75), 127.0513 (70), 145.0619 (70), 58.0298 (60)	1	1.13658	0.0236284	0.310739	1.4816e+06	322930	1.63725e+06	678892	0.115239	0.241165	1.53693e+06	328564	1.66455e+06	729791	0.0272771	0.692577	1.31006e+06	238795	1.50985e+06	338140
255	RP	NEG	CSF	10.27	478.293	LysoPE 18:1	10 eV: 281.2488 (100), 478.2932 (75)	2	1.17518	0.0236372	0.311629	89086.4	60982.1	110641	77353.7	0.050029	0.304016	90652.1	63519	112611	80941.4	0.313664	0.307886	84232.9	53550.9	101448	58274
256	RP	POS	CSF	12.5	716.524			4	1.19065	0.023881	0.318199	123939	100688	156170	101897	0.0145164	0.398024	117043	102715	156216	94123.5	0.759693	0.093236	145315	93339.8	155953	134864
257	RP	POS	CSF	2.67	203.023		10 eV: 157.0164 (100), 84.9594 (90), 129.0215 (65), 203.0273 (45), 152.9771 (45), 63.0638 (35), 56.9648 (20)	4	1.1942	0.0239436	0.313714	74506.5	92414.1	105559	105555	0.299347	0.163936	85097.6	100409	101928	104918	0.00270867	1.01342	41674.1	50396.7	122506	109127
258	RP	POS	CSF	7.99	304.286			4	1.08514	0.0240163	0.312436	125376	55756.4	144421	66156.2	0.175681	0.211382	127936	54806.6	140453	63625.2	0.0307944	0.67424	117442	59345.6	162940	75614.9
259	RP	POS	CSF	2.5	185.129			4	0.966855	0.0242377	0.312959	74004.5	50714.2	101778	126775	0.0331104	0.328367	70867.6	48575.6	97772.2	115294	0.334628	0.320154	83728.6	57073.4	120471	172454
260	HILIC	POS	CSF	4.88	352.246			4	1.11068	0.0242484	-0.324846	852913	318154	756681	274322	0.123497	-0.250426	816658	295990	746848	261542	0.131743	-0.468808	965303	364233	802569	330012
261	HILIC	POS	FC	0.51	296.122			4	1.1431	0.0244167	0.334895	13997.8	72279.8	71777.7	272783	0.274029	0.174085	18635.5	83322.9	43198.3	198869	0.0493793	0.846739	328.58	158.171	196812	463937
262	HILIC	POS	FC	7.65	245.057			4	1.36537	0.0244477	0.308049	67117.4	22908.3	75403.3	30887.8	0.0549367	0.295557	66767.8	23332.3	74874.2	31522.7	0.2082	0.38559	68201	22087.2	77894.5	28191.3
263	HILIC	NEG	FC	4.65	217.048			4	1.31184	0.0244814	0.309297	129607	61269.5	151045	77351.4	0.0517812	0.300261	132179	61762.4	153621	81057.3	0.33741	0.295105	121635	60567	138917	56556.9
264	HILIC	NEG	CSF	4.99	264.072			4	1.02517	0.0248389	-0.313757	72287.7	60087.7	52734.2	64553.4	0.36602	-0.139764	62156.9	54512.5	53579.7	68225.8	0.00364793	-0.986005	103693	66923.3	48788.3	44445.1
265	RP	NEG	FC	10.87	694.427			4	1.17508	0.0249042	-0.32341	9351.66	5837.66	7600.34	4992.69	0.120048	-0.253904	8694.88	5481.74	7403.6	4689.68	0.149291	-0.446266	11387.7	6560.13	8526.64	6261.93
266	RP	POS	CSF	6.43	218.122			4	1.09897	0.0253981	0.312778	82894.6	48790.4	98667.4	52065.8	0.0577077	0.298852	85008.9	46142.1	99548.9	51164	0.297915	0.319242	76340.5	57036.2	94553.6	57066
267	HILIC	POS	FC	0.7	804.553			4	1.4685	0.0258399	-0.326415	35739.5	20582.1	29758.3	16066	0.0327364	-0.35676	36954.7	21183.1	30229.4	16519.3	0.38381	-0.273453	31972.4	18589.8	27540.2	13826.9
268	HILIC	NEG	FC	6.74	287.05			4	1.04646	0.0258785	-0.311751	317543	49801.4	301599	52481.8	0.0378726	-0.326894	318711	48483.1	302024	53610.6	0.366587	-0.279023	313920	54849.1	299598	47810.8
269	RP	POS	FC	10.95	365.303			4	1.30592	0.0259601	-0.331583	686961	423391	566644	302323	0.125043	-0.260359	671278	439915	573834	308625	0.0516534	-0.626055	735579	373639	532793	274182
270	RP	POS	FC	1.34	220.082			4	1.27529	0.0261995	-0.319974	182604	64098.5	163485	55405.7	0.319486	-0.154605	175017	48298.4	166882	56933.9	0.0188759	-0.829236	206127	96208.6	147493	45207.7
271	HILIC	NEG	CSF	0.97	238.078			4	1.08765	0.0265895	0.302485	67256.6	115502	114659	197917	0.0660995	0.282751	71271.2	125710	113942	176113	0.304084	0.350905	54811.7	76956	118007	283227
272	RP	POS	FC	10.95	343.321			4	1.3037	0.0267168	-0.333941	325301	214017	265604	143511	0.131524	-0.259723	318206	225702	269736	147540	0.0379701	-0.674542	347295	176194	246149	123701
273	RP	NEG	CSF	9.89	524.278	LysoPE 22:6	10 eV: 524.2776 (100), 327.2340 (25), 196.0380 (20)	2	1.12256	0.02686	0.302478	34657.2	31202	46301.5	45790.3	0.0616721	0.287367	36704.2	34344.8	48622.7	48605	0.302365	0.317785	28311.4	17532.1	35468.8	27513.2
274	HILIC	POS	FC	5.67	423.139			4	1.06134	0.0275284	-0.312186	32938.7	20630.5	26631.3	19777.7	0.0665645	-0.296329	34454.5	22167	28140.4	20448.6	0.05334	-0.602028	28239.7	14358.1	19525.8	14590.4
275	RP	NEG	FC	1.79	365.135			4	1.36395	0.0280709	-0.308757	53148.6	14827	48540.3	15023.9	0.0688091	-0.285976	52174.3	13385.1	48144.2	14799.4	0.286696	-0.330038	56169	18689.8	50404.9	16240.1
276	HILIC	POS	FC	5.61	140.131			4	1.31029	0.0282776	-0.320627	145013	109153	113725	86014	0.0975108	-0.265673	140503	93642.7	116157	89629.1	0.128712	-0.524348	158994	149560	102270	66799
277	HILIC	POS	FC	0.5	806.569			4	1.40213	0.0283752	-0.361126	224864	267552	155509	116557	0.0392341	-0.396873	238101	295763	155791	119027	0.459678	-0.232788	183832	148279	154178	106489
278	RP	POS	CSF	5.34	204.106			4	1.153	0.0286403	0.307135	154002	85499.1	180760	88744.3	0.0773255	0.278176	158627	80090.6	182024	88123.3	0.241713	0.361571	139665	101410	174865	93294.9
279	HILIC	POS	FC	3.6	257.147			4	1.21573	0.0287372	-0.310544	389918	175447	337015	165264	0.0291933	-0.349607	405249	164323	348288	161538	0.31937	-0.308335	342391	203448	283941	175687
280	RP	NEG	FC	10.88	668.411			4	1.41657	0.0289577	0.301757	13058	4153.2	14427.2	4921.65	0.0574282	0.294863	13535	4034.46	14866.2	4994.67	0.539516	0.187917	11579.4	4270.21	12360.5	4043.08
281	HILIC	NEG	FC	3.09	187.038			4	1.32135	0.0290309	-0.305689	189723	42666.8	176388	44582.3	0.114841	-0.250891	188716	42802.3	177969	42866.5	0.104259	-0.50067	192848	43191.5	168945	52293.2
282	HILIC	NEG	FC	6.86	236.023			4	1.31484	0.0290833	-0.329817	80673	59825.8	64291.2	39513.2	0.235102	-0.199496	76077.7	56570.9	66324.4	41208.3	0.0219812	-0.823206	94918.5	68566.2	54718	29102
283	HILIC	NEG	FC	6.27	463.327			4	1.29376	0.0291268	-0.303454	39294	13548.7	34960.8	15010.5	0.081428	-0.272703	38168.4	13432.4	34252.2	15288.8	0.280434	-0.33151	42783.4	13651	38297.1	13415.1
284	HILIC	POS	CSF	0.65	756.555			4	1.26113	0.0294565	0.298003	336951	176006	399889	246393	0.068389	0.280703	337995	174566	396230	240360	0.242517	0.359804	333713	184973	416961	277766
285	RP	NEG	CSF	12.42	521.322			4	1.1811	0.0295616	0.301365	6931.62	2585.67	7778.81	3036.65	0.0126339	0.38963	6771.64	2448.2	7837.52	3023	0.933968	0.0251862	7427.56	2986.14	7504.84	3150.59
286	HILIC	POS	FC	5.92	367.15			4	1.37987	0.029836	-0.30711	79541.7	24834.5	72027.8	24098.5	0.12028	-0.246751	77971.1	24201.3	71961.4	24508.6	0.118283	-0.489546	84410.9	26756.4	72340.5	22556.2
287	HILIC	POS	FC	2.45	291.07			4	1.6398	0.0298553	-0.30344	1.27048e+06	389036	1.14862e+06	414153	0.100929	-0.257265	1.27828e+06	371611	1.17725e+06	413837	0.0790986	-0.550219	1.2463e+06	448391	1.01384e+06	396580
288	HILIC	NEG	FC	6.25	245.043			4	1.54866	0.0300766	-0.32029	2.79401e+06	987681	2.51805e+06	735459	0.141877	-0.245859	2.72661e+06	985160	2.51472e+06	738519	0.0886193	-0.54325	3.00294e+06	990983	2.53377e+06	736301
289	HILIC	POS	FC	1.23	249.107			4	1.24112	0.0300946	-0.305379	35405.6	9098.83	32627.3	9097.1	0.22157	-0.188794	34113.1	7309.2	32558.5	9160.47	0.0632725	-0.598523	39412.2	12612.4	32951.3	8977.09
290	HILIC	POS	FC	8.14	184.073			4	1.22498	0.0306323	-0.319329	2.87459e+06	2.49334e+06	2.18071e+06	1.85255e+06	0.212241	-0.206572	2.68535e+06	2.48616e+06	2.22676e+06	1.95379e+06	0.0216103	-0.794674	3.46125e+06	2.48585e+06	1.96387e+06	1.28268e+06
291	RP	POS	CSF	2.83	181.072	Paraxanthine	10 eV: 181.0735 (100), 124.0498 (45)	1	1.10811	0.0309122	-0.314517	33519.8	31721.1	24353.4	26567.1	0.0518087	-0.32388	34614.9	33658.5	24723.2	27424.1	0.314558	-0.313201	30124.8	25228.6	22633.4	22609.4
292	HILIC	NEG	CSF	0.66	155.874			4	1.14387	0.0309341	0.30905	370986	117134	405294	104889	0.121267	0.248614	371367	111639	398527	106857	0.0685114	0.592167	369806	135929	436873	90584.7
293	HILIC	NEG	CSF	6.02	291.131			4	1.08512	0.0309521	0.297501	32960.9	9432.15	37560.6	21490.3	0.149064	0.221688	34701.3	9638.44	38341	23197.3	0.0136885	0.783872	27565.3	6363.07	33918.7	9847.12
294	HILIC	NEG	CSF	1.42	329.036			4	1.23624	0.0311467	-0.298647	36574.7	8229.69	33912.5	9599.21	0.0223231	-0.355633	36534.6	7453.05	33539	9393.48	0.744838	-0.0991936	36699	10505.9	35655	10543.3
295	HILIC	NEG	CSF	1.31	300.016			4	1.25666	0.031217	-0.345607	7080.26	8194.87	4641.27	5919.36	0.348518	-0.162662	5818.17	6495.7	4781.66	6248.7	0.025378	-0.87478	10796.4	11308	4012.89	4201.07
296	HILIC	POS	FC	1.32	482.359			4	1.27491	0.0314267	-0.302007	216549	106657	183961	109153	0.0670738	-0.294249	208563	107462	177710	102245	0.442682	-0.233954	241305	102798	213392	135823
297	HILIC	POS	FC	1.39	335.006			4	1.04792	0.0315033	-0.296246	193138	17803.2	187271	21802.3	0.0935415	-0.260282	193339	17595.2	188255	21474.5	0.127218	-0.469178	192513	18887.4	182642	23194.2
298	HILIC	POS	FC	0.5	754.537			4	1.32822	0.0315241	-0.311443	28720.2	15141	24406.5	12560.5	0.0998958	-0.269001	28475	14872.6	24766.5	12700.3	0.132681	-0.478141	29480.1	16321	22711.5	11991.3
299	HILIC	POS	FC	0.4	537.395			4	1.1957	0.0315854	-0.320707	165152	47493.5	152171	33458.1	0.0343108	-0.374753	164283	50229.4	149300	29731.7	0.866277	-0.0510856	167847	38805.5	165690	45646.2
300	RP	NEG	FC	10.88	397.236			4	1.53681	0.0316172	0.296055	29641.3	12697.3	33821.7	15543.3	0.0567137	0.294562	30652.9	12453.9	34852.3	16058.4	0.524801	0.195463	26505.4	13254.1	28969.6	11960.1
301	HILIC	POS	CSF	4.23	368.22			4	1.04998	0.0316319	0.311053	229948	60923.7	247362	51044.7	0.099081	0.27113	231620	62390.2	247135	52062.1	0.148275	0.453266	224767	57350.5	248422	47022.8
302	RP	POS	FC	10.24	508.34			4	1.41	0.0316536	-0.316041	253337	112773	221972	85714	0.172943	-0.222387	244269	103990	222835	88771.9	0.0693471	-0.614839	281448	135642	217909	71044.1
303	HILIC	POS	FC	1.38	250.105			4	1.23754	0.0316858	-0.312527	197332	55272.5	181713	44680.3	0.273693	-0.176532	191806	51330.8	183173	46475.2	0.0201944	-0.796501	214464	64469.2	174841	35023.8
304	RP	NEG	CSF	13.1	776.558	PE 40:6e (18:2e_22:4)	40 eV: 331.2642 (100), 462.2986 (10), 776.5599 (5)	2	1.04131	0.0317186	0.301451	70915.3	44866.4	95378.1	117434	0.0401271	0.320232	71967.9	47862.5	100058	127574	0.645067	0.14169	67704.9	35031.2	72792	36775.5
305	HILIC	POS	CSF	6.13	707.222			4	1.33696	0.0317567	-0.467816	66668.1	189708	14099.4	35032.5	0.10761	-0.422878	53321.8	177174	10707.7	24369.1	0.189719	-0.534676	103567	222462	27827.7	60846.1
306	HILIC	POS	FC	2.99	290.847			4	1.34543	0.0318391	-0.324042	242267	24488.7	235669	16235.1	0.198001	-0.216084	241115	22632.2	236874	16617.7	0.0373452	-0.735844	245841	29905.3	229997	13157.6
307	RP	POS	FC	1.1	153.041			4	1.21754	0.0322213	-0.303001	122206	27301.4	114082	26318.3	0.184137	-0.207479	120454	24334.6	115067	27592.3	0.0472409	-0.671832	127636	35147.8	109446	19003.5
308	HILIC	NEG	CSF	6.02	128.036			4	1.10816	0.0323514	0.291786	36542.4	7989.82	39686.2	13558.8	0.22315	0.185372	37933.7	7917.85	39993	14300.1	0.01803	0.74522	32229.2	6706.21	38254.3	9463.62
309	HILIC	POS	CSF	1.17	496.34			4	0.880896	0.0325214	0.299715	314052	279720	473682	785492	0.050985	0.30533	324233	287636	498680	855042	0.360274	0.279402	282490	257984	357024	275543
310	HILIC	NEG	CSF	6.02	127.051			4	1.12843	0.0325334	0.292389	77098.8	16008.3	84017	31313.1	0.159226	0.214835	79885.2	16149.7	85224	33551.3	0.0293329	0.681985	68461.1	12299.7	78384.4	16801.4
311	RP	POS	FC	10.54	440.313			4	1.16021	0.0327007	-0.313162	47044.7	35299.1	37247.2	27272	0.102465	-0.27171	47068.4	37824.5	37933.1	29418.2	0.0588708	-0.649878	46971.2	26809	34017.9	13054.9
312	RP	POS	CSF	13.26	1113.77			4	1.25419	0.0327718	-0.301634	77549	28180.8	69122.9	27688.7	0.138696	-0.238133	77012	29517.5	70191.7	27764.2	0.0591279	-0.585215	79213.4	24176.3	64135.1	27354.6
313	RP	POS	CSF	4.03	268.192	Metoprolol	10 eV: 268.1919 (100), 72.0800 (15), 194.9380 (10), 116.1033 (10)	2	1.58588	0.0329645	-0.465433	255351	653178	60731.1	183120	0.037899	-0.515669	292390	716540	60285.9	183666	0.634143	-0.193435	103830	236664	62956.9	185933
314	HILIC	POS	FC	5.49	144.982			4	0.943478	0.0333107	0.296313	225075	24481.8	232673	26801.2	0.121192	0.245695	225294	25949.8	231750	26604	0.0875479	0.529333	224395	19813.4	237016	27873.6
315	HILIC	NEG	CSF	5.49	163.025			4	1.4809	0.0333335	-0.327945	63768.4	71952.8	44890.2	43177	0.0261461	-0.398838	68117	75462.6	44580	42565.2	0.810813	-0.0743001	50287.6	59460.7	46337.8	46859.5
316	RP	POS	FC	3.57	195.088	Caffeine	10 eV: 195.0875 (100), 138.0653 (20)	1	1.02356	0.0334403	-0.305993	910160	910086	650849	784796	0.0578437	-0.311044	953827	958342	678148	814257	0.237328	-0.367871	774793	746236	522316	626402
317	RP	POS	FC	10.81	181.086			4	1.18181	0.0334844	0.308414	381649	83653.7	405144	68703.1	0.223423	0.197562	387567	80805.9	402547	70848.2	0.0289676	0.726087	363305	91659.4	417369	57258.3
318	RP	POS	CSF	1.88	181.072			4	1.17683	0.0335921	-0.323635	65062	75924	44605.6	50492.4	0.0328237	-0.373516	68964.8	79744.9	44275	52457.5	0.674404	-0.134431	53158.5	63178	46158.2	40968.3
319	HILIC	NEG	FC	0.97	273.073			4	1.34685	0.033805	-0.359025	25780.5	32346.2	17760.7	12329.4	0.124905	-0.294682	25321.2	32833.9	18576.1	12944.7	0.0809521	-0.671164	27204.4	31566.9	13921.4	8015.29
320	RP	POS	FC	4.16	268.191	Metoprolol	10 eV: 268.1919 (100), 72.0800 (15), 194.9380 (10), 116.1033 (10)	2	1.38183	0.0339527	-0.414174	232474	679163	55026.3	177711	0.0357564	-0.489859	293064	777875	57420.8	184210	0.696168	-0.124101	66647.7	199369	44949.3	150318
321	RP	POS	FC	3.57	138.066			4	1.0167	0.0341753	-0.30649	22394	21450.1	16258.2	18589.4	0.065202	-0.302145	23190.1	22535.7	16869.5	19302.4	0.208508	-0.402694	19796.5	17735.4	13281.4	14621.9
322	RP	NEG	CSF	10.03	588.33			4	0.925238	0.0347068	0.29032	55173	43269.1	75160.5	94423.7	0.0611335	0.288862	57202.5	40818.5	77714.3	101200	0.361781	0.278906	48881.4	50766.3	63242.4	52215.2
323	HILIC	POS	CSF	0.74	718.543			4	1.10288	0.0349538	0.308894	33704.3	32626.6	44470.9	37084	0.082546	0.287985	34045.5	34721	44476.3	37718.6	0.231556	0.390729	32623.9	25706.7	44445.8	34805.2
324	RP	POS	FC	12.51	782.569			4	1.38834	0.0349675	-0.327743	738010	692257	559502	397057	0.0573397	-0.327824	745761	624342	575818	412452	0.279237	-0.385614	713982	889220	482683	310417
325	HILIC	POS	FC	1.44	343.245		40 eV: 104.1074 (100), 45.0336 (10), 240.2315 (5), 60.0796 (5)	4	1.26008	0.0350349	-0.297105	104013	36290.7	93287.8	35905.9	0.120621	-0.245926	103792	35924.5	94826.4	36984.8	0.084989	-0.546425	104699	38347.9	86043.7	29932.5
326	HILIC	POS	FC	4.61	205.068			4	1.2196	0.0351944	0.286995	150887	118731	193053	175110	0.0370638	0.318462	153996	116507	201975	184812	0.79136	0.0812698	141251	128021	151043	112960
327	RP	NEG	CSF	13.49	794.568	PE 40:4 (18:0_22:4)	40 eV: 331.2660 (100), 283.2635 (70), 794.5706 (5)	2	0.822825	0.0352593	0.293273	89298.6	28844.6	104603	75526.7	#NAME?	0.2679	91944.4	31157.1	107130	82210.5	0.0899776	0.52557	81096.7	18349.1	92812	26232.1
328	HILIC	POS	FC	6.39	132.077			4	1.10656	0.0355201	-0.295704	358927	95237.2	330698	95691.3	0.051383	-0.306848	358963	86616.6	331121	94854	0.382185	-0.270809	358816	120750	328706	101621
329	HILIC	POS	FC	6.9	103.956			4	0.90113	0.035528	0.295001	152169	29566	160992	30250.9	0.171879	0.214002	154380	28910.7	160911	32125	0.0552361	0.630945	145313	31268.9	161372	19634
330	HILIC	NEG	CSF	0.87	158.082			4	1.28366	0.0355505	-0.316286	11624	10293.3	8896.5	6953.74	0.376089	-0.147271	10127.3	9377.51	8909.56	7159.51	0.0167446	-0.832639	16263.8	11806.4	8835.54	6036.31
331	HILIC	NEG	FC	7.01	253.05			4	1.30007	0.0358105	-0.327591	48773.7	49224.9	36179.5	27665	0.281866	-0.185152	43306.7	42606.1	36810.5	27565.6	0.0456068	-0.702358	65721.5	64048.1	33208.6	28533.9
332	RP	POS	FC	2.52	252.073			4	1.18681	0.0358808	-0.3141	44888.9	15829.7	40685.4	10935.2	0.0192492	-0.396103	45673.5	15042.6	40487.9	11140.5	0.855383	-0.059347	42456.4	18263.2	41615.3	10080.5
333	HILIC	NEG	FC	6.95	619.304			4	1.21111	0.0360187	-0.300298	45171.4	20713	39305.5	18354	0.09445	-0.265841	45219.7	18739.9	40207.8	18966.4	0.144636	-0.483346	45021.6	26486	35057.4	14744.2
334	HILIC	POS	FC	2.08	112.05		no autoMSMS	4	1.19841	0.0360414	-0.314471	38028.5	37330.6	28146.8	25516.2	0.242259	-0.191157	34378.8	30848	28953.4	25915.7	0.0581635	-0.66014	49342.9	52035.3	24349.2	23687.1
335	RP	NEG	CSF	12.54	816.516			4	1.01858	0.0362868	0.295294	36858.1	18200.9	43285.5	25331.7	0.0339916	0.341549	36038.5	20069.6	43757.9	25133.1	0.79495	0.0874787	39152.9	11583	40833.5	26839.7
336	HILIC	NEG	CSF	1.34	198.02			4	1.18318	0.0362903	-0.318228	6146.92	6726.87	4285.33	4972.86	0.361932	-0.151677	5082.56	5970.75	4242.89	5101.03	0.0213355	-0.830511	9635.67	7990.62	4488.3	4405.04
337	RP	POS	CSF	10.29	554.553			4	1.10166	0.0362989	0.294706	382752	141582	424657	142807	0.0136477	0.391179	367641	126060	419100	137038	0.690755	0.121667	429596	177152	450592	167987
338	HILIC	NEG	FC	1.71	151.026	Xanthine	10 eV: 151.0258 (100), 108.0202 (40)	1	1.34129	0.0363384	-0.296762	2.21919e+06	402680	2.10282e+06	381589	0.341547	-0.150216	2.18549e+06	375802	2.12816e+06	387554	0.0106077	-0.844103	2.32363e+06	471884	1.98349e+06	334047
339	HILIC	POS	FC	1.02	220.118	Pantothenic acid (B5)	10 eV: 90.0542 (100), 220.1167 (55), 202.1046 (20), 184.0964 (18), 116.0342 (18), 85.0648 (14), 142.0856 (12), 69.0694 (10), 103.0748 (10)	1	1.18635	0.0365182	-0.294503	2.20626e+06	737421	1.9897e+06	733262	0.286143	-0.168716	2.15872e+06	734672	2.0333e+06	752013	0.00950698	-0.840141	2.35365e+06	745092	1.78441e+06	610011
340	HILIC	NEG	FC	0.59	155.874			4	1.30709	0.0366856	0.296051	92655.8	34917.3	102740	33209	0.00705563	0.438909	87869.2	35773.8	102956	32970.7	0.546965	-0.18313	107494	27972.7	101726	35018.1
341	HILIC	POS	FC	1.71	153.041	Xanthine	10 eV: 153.0402 (100), 110.0346 (30), 136.0140 (10)	2	1.3161	0.0367368	-0.295635	107648	36409.1	97106.5	34904.3	0.277798	-0.170918	105092	34043.2	99109.2	35965.1	0.0180849	-0.784777	115571	42931.6	87677.2	28155.4
342	HILIC	NEG	FC	1.02	459.196			4	1.21623	0.0368545	-0.297007	65301.2	33691.9	55672.2	31147.8	0.242381	-0.185785	63046.9	31856.6	57143.8	31690.3	0.0302736	-0.703626	72289.5	38898.7	48743.5	28028.8
343	HILIC	POS	FC	7.11	233.149			4	1.27823	0.0369035	-0.304455	380073	108768	350385	86257.6	0.190971	-0.212317	377852	99737.5	357981	87438.1	0.0407778	-0.697248	386959	135764	314617	71742.4
344	RP	POS	FC	10.72	530.358			4	1.31966	0.0370518	-0.305771	115890	90901	91282.1	70053.6	0.0785266	-0.296872	112652	90400.8	89454.8	65878.2	0.352814	-0.285632	125926	94068.1	99885.4	88266.8
345	HILIC	POS	FC	6.81	161.129			4	1.22754	0.0371234	-0.295896	1.57366e+06	382791	1.46385e+06	359476	0.240398	-0.187961	1.54335e+06	374361	1.4748e+06	355109	0.0385255	-0.649697	1.66763e+06	403039	1.41229e+06	382980
346	RP	NEG	CSF	10.19	540.33			4	1.0998	0.0372226	0.283981	2.08148e+06	803083	2.37949e+06	1.29571e+06	0.0743881	0.272358	2.11609e+06	824700	2.41695e+06	1.38456e+06	0.313358	0.308899	1.9742e+06	741547	2.20472e+06	750964
347	HILIC	POS	FC	5.54	525.286			4	1.37871	0.0373583	-0.296883	1.07955e+06	157758	1.03481e+06	143653	0.28342	-0.171024	1.06607e+06	150012	1.04079e+06	145668	0.0225716	-0.739236	1.12132e+06	177263	1.00664e+06	133010
348	HILIC	POS	FC	0.5	195.087	Caffeine	10 eV: 195.0881 (100), 110.0710 (15), 138.0625 (10)	1	1.08198	0.0376385	-0.303143	143724	149333	101489	129314	0.0883234	-0.27982	150311	155532	109177	138475	0.0865433	-0.604751	122576	128917	65057.7	61304.7
349	HILIC	POS	FC	4.97	417.049		20 eV: 241.9998 (100), 104.0068 (15)	4	1.12916	0.0376707	-0.294969	224649	66801.5	205531	62828.9	0.109345	-0.258844	220786	69534	203611	63171.3	0.227134	-0.370213	236626	57459.2	214571	61689.7
350	HILIC	POS	FC	6.24	346.125			4	1.24064	0.0378677	-0.300269	62004.6	32961.2	52928.1	27494.5	0.0702796	-0.290531	61504.3	29609.9	53085.9	28342.5	0.295686	-0.343517	63555.4	42585.2	52185.4	23611.9
351	HILIC	POS	FC	5.49	146.98			4	0.923983	0.0379681	0.293122	102373	12535.2	105996	12188.6	0.306195	0.164605	103520	12979.8	105568	11908.1	0.0151667	0.763968	98818	10554	108014	13519.8
352	RP	POS	CSF	11.75	553.391			4	1.14588	0.0379847	-0.302158	189504	25064.7	182665	20200	0.08097	-0.291278	189020	26291.4	182230	20327.8	0.320238	-0.305956	191004	21352	184695	19888.5
353	HILIC	NEG	CSF	6.02	432.058			4	1.18056	0.0383839	0.283053	493848	37885	506849	53980.3	0.408664	0.125759	503005	34603	508708	56102.2	0.00707013	0.854223	465460	33951.5	498172	42636.6
354	RP	POS	FC	8.29	286.144	Piperine	20 eV: 201.0568 (100), 135.0446 (80), 286.1425 (30), 173.0587 (20), 171.0417 (15)	2	1.45939	0.038469	-0.285136	136236	155812	86989.8	189611	0.0522441	-0.300924	144601	161517	89818.7	202578	0.34435	-0.294172	110304	137138	73670.6	111922
355	HILIC	POS	CSF	1.72	271.093			4	1.28433	0.0385167	-0.290829	196613	135852	156704	138598	0.153825	-0.225008	183094	126779	153594	135433	0.161769	-0.431797	238519	156947	171213	154801
356	RP	POS	CSF	13.26	583.389			4	1.21538	0.0387493	-0.287657	137568	16056.9	132695	17828.3	0.204058	-0.200704	136836	16758	133389	17588.3	0.0420096	-0.634154	139838	13797	129453	18957
357	HILIC	POS	FC	0.74	296.122			4	1.12833	0.0392942	0.310035	66924	362629	296440	1.11796e+06	0.491806	0.111115	88311.7	415477	154527	776351	0.0362146	0.954017	384.42	226.238	928601	1.94569e+06
358	HILIC	POS	FC	4.45	123.055	Niacinamide (B3)	20 eV: 80.0496 (100), 123.0540 (55), 78.0342 (35), 96.5340 (5)	2	1.05962	0.0397112	-0.289919	183811	58857.6	166864	58048.8	0.33892	-0.151247	179858	56636.5	171201	57848	0.0108167	-0.820278	196065	65277	146449	55697.4
359	HILIC	NEG	CSF	1.42	80.9166			4	1.56469	0.0401439	0.28172	28739.7	8470.52	31493.4	11078.6	0.0740052	0.274596	29319.4	7884.47	31935.9	11172.6	0.431257	0.240176	26942.8	10089.8	29428.6	10610
360	RP	POS	FC	1.33	351.176			4	1.25003	0.0401462	-0.294178	80722.3	39059.3	69923.2	34359.7	0.30651	-0.160056	77254	32304	71812.9	35685.6	0.0308471	-0.753925	91474.3	54705.8	61026	26067.2
361	HILIC	POS	FC	3.39	144.102	Proline betaine	10 eV: 144.1017 (100)	1	1.12737	0.0401743	-0.324036	2.48271e+06	4.62496e+06	1.3363e+06	2.45083e+06	0.254079	-0.204127	2.2813e+06	4.91886e+06	1.50864e+06	2.65143e+06	0.00488844	-1.20881	3.10709e+06	3.60115e+06	524855	671191
362	HILIC	POS	FC	0.49	780.554			4	1.40104	0.0405295	-0.304625	57114	38321.2	47114.5	27330.1	0.08589	-0.292587	58182.7	40980.7	48023.7	28462	0.170585	-0.435249	53801.1	29213	42833.7	21182.8
363	HILIC	POS	FC	7.71	271.104			4	1.12873	0.0405368	-0.312113	145118	116227	115551	73232.2	0.108163	-0.267476	140555	100056	116813	77470.7	0.19189	-0.477277	159263	158652	109612	49406.6
364	RP	NEG	CSF	10.46	383.174			4	1.05108	0.0405772	0.283037	4741.12	2173.15	5415.45	2591.78	0.0111913	0.391688	4693.52	1864.76	5579.66	2659.96	0.765728	-0.093583	4888.68	2989.76	4649.11	2130.06
365	HILIC	POS	FC	2.99	206.886			4	1.32813	0.0405926	-0.305574	183553	24029.2	177309	16832.5	0.182202	-0.2237	183006	23365.1	178461	17271.1	0.051405	-0.66511	185245	26549	171886	13623.3
366	RP	POS	CSF	10.03	526.294	LysoPE 22:6	10 eV: 385.2739 (100), 526.2881 (40)	2	0.973682	0.0409496	0.282342	102195	94395.8	131524	113360	0.128791	0.237303	107045	101017	132939	117219	0.137921	0.456982	87159	70077.6	124920	95184.1
367	HILIC	POS	FC	3.59	176.139			4	1.20603	0.0410344	-0.290276	101205	30275.8	92714.7	28225.5	0.0546866	-0.308014	103521	29055.2	94707.7	28171.3	0.258681	-0.352684	94027.3	33550.8	83330.8	27107
368	HILIC	POS	FC	6.25	170.093	1-Methylhistidine	20 eV: 124.0864 (100), 96.0681 (45), 83.0593 (30), 109.0730 (25), 68.0491 (10), 56.0477 (10)	2	1.03382	0.0410858	-0.315412	1.34089e+06	1.23468e+06	1.03124e+06	728783	0.209007	-0.207523	1.20034e+06	894870	1.03354e+06	712718	0.112357	-0.553826	1.7766e+06	1.91408e+06	1.02044e+06	816601
369	HILIC	NEG	CSF	1.42	78.9188			4	1.59782	0.0411988	0.280862	32778.6	9839.55	35907.5	12441	0.0925612	0.258919	33582.5	9152.94	36395.3	12574.6	0.350521	0.285768	30286.8	11624.7	33631.2	11781.9
370	RP	POS	FC	1.09	307.085			4	1.03562	0.041304	0.279606	266582	162746	332373	307849	0.0535749	0.295638	253032	166038	321596	297802	0.362394	0.293904	309372	147872	383112	353925
371	RP	POS	FC	10.86	361.183			4	1.13655	0.0414217	-0.287312	161698	48452.7	147852	47929.6	0.197405	-0.206404	157178	49188	147273	46784.2	0.0974782	-0.511076	175710	44355.2	150576	54000.2
372	RP	POS	FC	10.89	339.287			4	1.12857	0.0415098	-0.304165	300426	143025	263436	100196	0.0655744	-0.312777	306573	148970	266775	105512	0.28997	-0.347171	281370	124314	247716	69559.5
373	HILIC	POS	CSF	0.67	268.191			4	1.18171	0.0415594	-0.349101	208114	597298	65068.3	222210	0.0496571	-0.392649	243423	661983	68047.8	231308	0.554497	-0.19209	100422	319529	52281.3	181698
374	HILIC	NEG	FC	0.97	227.067			4	1.31619	0.0416751	-0.348126	20760.8	26502.7	14486.7	9542.37	0.136586	-0.289523	20479.5	27189.5	15088.2	10053.2	0.0947807	-0.645653	21633.1	24898.2	11655	6010.25
375	RP	POS	FC	11.78	469.364			4	1.21514	0.0418645	-0.29394	39901.7	19233.6	34704.9	16126.5	0.106015	-0.266455	39755.5	20861.8	34709	17017.1	0.142132	-0.459144	40355.1	13398.9	34685.5	11297.5
376	HILIC	POS	FC	7.17	263.088			4	1.10357	0.0423506	-0.284245	48966.8	27122.5	41112.3	28142.9	0.153758	-0.222155	48094.4	24937.9	42088.9	29128.4	0.096325	-0.536375	51671.2	33605.4	36514.5	22910
377	HILIC	NEG	CSF	6.16	293.049			4	0.965777	0.0424664	-0.280795	31274.6	4071.19	30032.1	4778.13	0.0292439	-0.338555	31445.7	3879.43	29947.6	4970.83	0.809364	-0.0746327	30743.9	4685.05	30426.7	3815.69
378	RP	POS	CSF	8.56	272.296			4	1.15012	0.0424974	0.280738	57762.7	20843	64124	24475.9	0.0546326	0.297624	56554.9	18738.1	62954.9	24269.1	0.310505	0.311854	61506.8	26556.5	69580.2	25220.2
379	RP	POS	FC	10.15	606.296			4	1.34261	0.0427279	-0.282943	147561	35321.8	137260	37497	0.0114286	-0.400078	150478	33416.6	136444	36738.8	0.835703	0.0631114	138521	40248.6	141101	41503.9
380	HILIC	NEG	FC	6.33	231.099			4	1.12722	0.0429505	-0.283467	335629	109872	303923	113830	0.0182364	-0.376336	336185	105464	295899	108632	0.841967	0.0606311	333905	125501	341702	131700
381	RP	POS	FC	5.92	222.186			4	1.29228	0.0430499	-0.289653	75607.3	37192.5	65450.3	32939.8	0.196772	-0.211727	74392.1	39475.2	66753.7	32678.7	0.0429999	-0.629385	79374.3	29571.4	59313.4	34176.3
382	HILIC	POS	FC	3.59	118.086	Glycine betaine	10 eV: 118.0864 (100), 59.0728 (20), 58.0649 (5)	1	1.21974	0.0430904	-0.289908	3.55553e+07	1.17069e+07	3.23656e+07	1.02977e+07	0.0374295	-0.340118	3.67238e+07	1.14747e+07	3.30688e+07	1.00184e+07	0.417756	-0.248888	3.19328e+07	1.19699e+07	2.90551e+07	1.11545e+07
383	HILIC	POS	FC	7.29	235.093			4	1.24048	0.0432011	-0.298516	92166.8	72169.6	73420.7	53425.8	0.238286	-0.196589	88266.4	72550.6	75731	54979	0.0306156	-0.717682	104258	71428.7	62543.3	44820
384	HILIC	NEG	FC	5.01	199.038			4	1.08318	0.0432601	0.274943	72912.7	115973	117507	208412	0.170388	0.208158	86675.8	126583	123152	223884	0.0238969	0.727193	30247.2	57976.4	90925.3	108907
385	RP	POS	CSF	12.35	343.34			4	1.07691	0.0434707	-0.282584	336887	89409.9	310942	94216.4	0.30328	-0.158199	326481	73134.4	312873	98896.2	0.0397478	-0.69436	369146	124336	301930	69269.9
386	HILIC	NEG	CSF	6.16	135.03			4	1.13828	0.0435595	-0.292677	26825.6	13323.4	23269.4	10977.8	0.107604	-0.263202	26779.2	13285.1	23534.1	11373.9	0.17883	-0.433041	26969.4	13787.7	22034.4	9004.88
387	HILIC	NEG	CSF	0.44	492.107			4	0.882627	0.0436739	-0.279445	4712.6	914.935	4436.4	1061.84	0.314788	-0.155902	4554.16	874.699	4403.02	1064.13	0.0426527	-0.630345	5203.77	881.182	4592.16	1059.38
388	HILIC	POS	FC	4.45	255.098			4	1.05759	0.0437111	-0.284486	620237	201507	563495	197403	0.327324	-0.155181	608411	193635	578209	195614	0.0155928	-0.773782	656897	225517	494214	194970
389	HILIC	POS	FC	3.79	258.108			4	1.14445	0.0437616	-0.2974	101734	42309.2	90758.9	31495.7	0.116874	-0.263858	101793	43191.8	91919.1	31653.4	0.149513	-0.455735	101548	40521	85295.9	30803.5
390	HILIC	POS	FC	6.75	156.077	Histidine	10 eV: 110.0715 (100), 156.0761 (25), 83.0598 (5), 93.0444 (5)	2	1.15647	0.0437998	-0.2842	1.53839e+07	3.95436e+06	1.42692e+07	3.89043e+06	0.145693	-0.228427	1.53534e+07	3.73833e+06	1.44587e+07	4.09473e+06	0.0835337	-0.577235	1.54786e+07	4.66719e+06	1.33766e+07	2.61566e+06
391	RP	POS	FC	10.86	363.183			4	1.06223	0.0438462	-0.284029	226145	69114.4	206646	68189.1	0.177712	-0.2158	219003	69222.3	204410	66026.6	0.158739	-0.432621	248286	65557.7	217177	78262.3
392	HILIC	POS	FC	2.99	124.923			4	1.30391	0.0442753	-0.294373	88565.8	9761.13	86012.9	7583.3	0.142244	-0.240804	88363.7	9327.06	86307.3	7752.29	0.121233	-0.508796	89192.5	11240.5	84627.2	6705.04
393	HILIC	POS	CSF	1.76	240.102			4	1.08642	0.0445635	-0.290706	141827	107611	113147	89701.9	0.171116	-0.222839	132454	101318	111335	88229.4	0.156683	-0.445443	170884	123431	121606	97826.5
394	HILIC	POS	FC	0.5	268.19			4	1.23946	0.0445715	-0.357771	104244	326150	29052.4	94184.5	0.0525252	-0.401423	125854	368651	31521.5	101338	0.440638	-0.260576	37254.2	104488	17427.2	47690.3
395	HILIC	POS	CSF	6.13	365.106	Sucrose or similar sugar	10 eV: 365.1048 (100), 194.1136 (10), 185.0414 (10), 203.0513 (10)	3	1.03919	0.0445829	-0.342052	106768	211650	57295.7	77617.8	0.124116	-0.30271	85154.6	172416	49935.8	60274.5	0.263149	-0.385033	173770	298801	91642	127802
396	HILIC	POS	FC	6.02	406.132			4	1.06974	0.0450202	-0.287955	61386.2	19528.6	56139.4	16912.8	0.344776	-0.148923	60179.5	17172.5	57563.9	17954.5	0.0153361	-0.93069	65126.7	25682.3	49432.4	8044.03
397	HILIC	POS	FC	0.4	515.413			4	1.2493	0.0454602	-0.312611	283100	119883	253945	66641.5	0.0779922	-0.326997	280511	128812	249569	60434.9	0.54188	-0.186234	291127	88931.3	274549	89094.3
398	HILIC	NEG	CSF	6.15	473.162			4	1.0496	0.045503	-0.353247	98497	255127	39800.3	77199.6	0.185246	-0.272681	75164.2	234829	34427	63961.4	0.15706	-0.498141	170829	305224	64875.7	120170
399	HILIC	POS	FC	6.25	124.087			4	1.03719	0.045582	-0.306623	194011	109738	166941	66832	0.20835	-0.203761	181414	73629.8	167254	65363	0.126299	-0.533882	233062	178356	165469	74857.3
400	HILIC	NEG	CSF	0.92	764.554			4	0.798005	0.0456141	0.273246	34891.1	11500.9	38680.9	16238.3	0.0358925	0.322679	34138	11158.6	38543.2	16145.2	0.640424	0.142148	37225.7	12511.8	39323.5	17004.7
401	HILIC	NEG	FC	6.27	435.296			4	1.24924	0.0459911	-0.276925	30982.6	11055.4	27737	12384.6	0.103827	-0.253454	30246.1	10805.5	27268.8	12687.8	0.339446	-0.294218	33265.8	11787.3	29941.3	10811.4
402	RP	POS	FC	10.94	648.486			4	1.74066	0.0460169	0.376419	37981.4	24486.9	46629	21459.6	0.513906	0.137768	44270.4	21793.9	47251.2	21478.8	0.0117249	1.05104	20082	23546.3	44006.8	21979.7
403	HILIC	POS	FC	3.6	140.068			4	1.07673	0.0465501	-0.277776	305207	64314.6	286767	68453.7	0.0294118	-0.341869	312394	58654.2	290947	66815	0.492608	-0.210058	282928	76796.9	267088	74021.4
404	HILIC	NEG	CSF	6.16	179.056			4	0.952493	0.0466443	-0.279636	79632.1	18078.8	74536.8	18363.4	0.0513726	-0.307566	79847.2	17396.7	74254.1	18973	0.580401	-0.172705	78965.4	20520.8	75856	15486.6
405	RP	POS	CSF	8.95	344.318			4	0.937053	0.0467409	0.281138	567024	262397	639753	254991	0.172908	0.217854	566816	260637	622849	253767	0.0664965	0.574497	567671	274648	718641	250928
406	HILIC	POS	CSF	3.56	144.102	Proline betaine	10 eV: 144.1017 (100)	1	1.12694	0.0467743	-0.312843	7.24716e+06	1.42716e+07	3.81124e+06	7.69412e+06	0.306865	-0.17961	6.27517e+06	1.42186e+07	4.25005e+06	8.33165e+06	0.0168531	-0.996799	1.02603e+07	1.43738e+07	1.76348e+06	2.67441e+06
407	RP	POS	FC	10.15	590.322	Na+ adduct of LysoPC 22:6		4	1.32189	0.0475245	-0.277988	394565	85380.4	370598	87058.1	0.00134203	-0.511659	406642	75956.9	366058	82681.1	0.273727	0.335672	357127	102973	391971	104635
408	HILIC	POS	FC	3.34	112.05	Cytosine, fragment of cytidine	10 eV: 112.0504 (100)	3	1.16659	0.0475661	-0.293707	149112	97170.5	124520	70288.7	0.496911	-0.111348	135385	86083.3	126670	70465	0.0153152	-0.821514	191663	118074	114396	70034.2
409	HILIC	NEG	FC	5.55	130.062	Creatine	10 eV: 88.0403 (100), 130.0617 (5)	2	1.32538	0.0477293	-0.285682	659472	66876.5	641877	56299.7	0.274661	-0.175052	653815	60494.3	643537	56930.8	0.0550706	-0.62837	677010	83003	634064	53686.6
410	RP	POS	FC	10.63	466.328			4	1.09071	0.0477522	-0.276996	78189.4	52562.8	63333.8	54699.7	0.183887	-0.208851	75474.8	54231.5	63686.4	58656.1	0.0508965	-0.640284	86604.9	47302.3	61673.6	30573.5
411	HILIC	NEG	CSF	1.42	293.05			4	1.06313	0.0477785	-0.275172	122190	42289.1	109872	47240.5	0.0449626	-0.314356	122621	41377.4	108602	47812.4	0.716019	-0.111054	120855	46096.7	115799	44964.3
412	RP	POS	CSF	13.82	569.368			4	1.10893	0.0479293	-0.277086	74830.3	23151	68276.6	24153.4	0.014702	-0.394203	76615.9	23475.4	67550.8	22516.8	0.768242	0.0897657	69294.8	21747.7	71663.6	31029.9
413	RP	NEG	CSF	12.42	495.323			4	1.194	0.0480676	0.27249	14583.5	8595.21	17190.5	10539.3	0.0327429	0.331447	14222.6	8162.96	17310	10466.6	0.770905	0.0884334	15702.4	9963.88	16633.1	11085.3
414	HILIC	POS	FC	6.25	391.102		no autoMSMS	4	1.13462	0.0480702	-0.275459	31734.7	10428.1	28750.6	11237.9	0.0540302	-0.302162	31733.9	10324.2	28411.7	11665.5	0.653509	-0.138979	31737.2	11017.8	30346.7	8992.41
415	HILIC	POS	FC	6.23	379.111			4	1.29106	0.0481434	-0.289161	41092.8	26478.9	34292.6	20555.6	0.103755	-0.271539	41010	26723.7	34605	20452.2	0.253044	-0.356789	41349.5	26384.4	32821.5	21420.1
416	HILIC	POS	CSF	1.06	192.16			4	1.008	0.0482939	0.271701	383452	624539	658050	1.39678e+06	0.0939414	0.256594	422441	652029	692032	1.44928e+06	0.367769	0.285488	262589	526855	499462	1.13257e+06
417	RP	NEG	FC	10.88	663.413			4	1.07729	0.0483444	-0.277643	25744.9	4486.03	24499.2	4487.29	0.120269	-0.245686	25386.7	4243.05	24321.6	4427.46	0.318282	-0.307246	26855.4	5126.05	25335.6	4766.89
418	RP	POS	FC	10.95	681.497			4	1.18869	0.0485461	-0.296914	22539.3	17390.1	18075.1	12680.7	0.192683	-0.222052	22065.9	17984	18615	13098.2	0.0528714	-0.64878	24059	15684.2	15586.7	10433.6
419	HILIC	NEG	CSF	6.27	516.204			4	1.01717	0.0486397	-0.336194	69315.6	167594	30897.1	60955.7	0.176565	-0.27191	50708.9	138392	26079.2	42768.6	0.204144	-0.429683	126997	231562	53380.9	111089
420	HILIC	POS	CSF	0.87	310.202			4	0.922195	0.0490736	-0.284765	84196.1	85421.8	61904.1	71142.3	0.266124	-0.177422	73251	73773.7	60309.9	72105.8	0.0929658	-0.550882	118126	109688	69343.7	67417.3
421	HILIC	POS	CSF	0.66	748.529			4	1.09097	0.0491152	-0.274591	66156	25728	58818.2	27716.9	0.0975034	-0.25961	66198.1	25548	59098.4	29147.4	0.251361	-0.36137	66025.4	26951.4	57510.9	20171.8
422	HILIC	POS	FC	3.35	357.152		no autoMSMS	4	1.22575	0.0494526	-0.301733	18386	15886.7	14541.4	9596.54	0.479171	-0.114534	15900.5	10757.3	14743.1	9452.78	0.0467009	-0.707328	26091.1	24935.8	13591.8	10406.4
423	RP	POS	FC	7.29	251.126			4	1.01	0.0495543	-0.292894	22242	16681.3	18088.7	11679.1	0.279561	-0.179979	21506.3	16004.2	18969.2	12189.3	0.0276004	-0.791992	24522.8	18887.1	13943.3	7829.13
424	HILIC	NEG	CSF	1.15	134.047	Adenine	10 eV: 134.0474 (100), 107.0369 (10), 92.0256 (5)	1	1.15773	0.0499963	-0.290324	16528.4	19425.7	11300.4	16589.5	0.206314	-0.21352	14583	18943	10802.9	16464.5	0.153769	-0.445064	21975.6	20209.8	13621.9	17329.2
425	HILIC	POS	CSF	1.72	293.075			4	1.08056	0.0504519	-0.32176	46976.2	67257	31455.5	29216.7	0.0533812	-0.331927	39400	36442	29261.5	24646.6	0.317672	-0.35191	70462.5	119385	41694.2	44112.3
426	RP	POS	FC	10.74	533.387			4	0.99002	0.0505144	-0.298144	50505.4	45124.9	38620.3	34602.3	0.230397	-0.20472	47562.6	43491.6	39523.9	35042.1	0.0711891	-0.621115	59824.2	50118.4	34102.4	32706.2
427	RP	NEG	FC	2.43	437.214			4	1.33583	0.0505307	-0.280068	59134.2	63073	42522.2	55555.4	0.20934	-0.203475	57272.2	65070.4	44801.8	57504.3	0.0431748	-0.647092	64906.2	57614.6	31789	44742.5
428	HILIC	NEG	CSF	0.68	746.512			4	1.45413	0.0508131	-0.278181	67267.7	24525	60716.8	22572.9	0.090394	-0.271002	67345.1	23882.2	60941.6	23376.4	0.311762	-0.321109	67027.6	27073	59668.1	18764.7
429	RP	POS	CSF	13.26	347.226			4	1.10516	0.0510345	-0.272403	82412.6	8164.32	80107.5	8759.47	0.0729453	-0.285244	82492.9	8165.42	80135.8	8360.86	0.449267	-0.230387	82163.7	8367.82	79975.4	10629.1
430	HILIC	POS	FC	6.25	219.027		no autoMSMS	4	1.11453	0.0510497	-0.275495	168977	62863.5	151923	60940.1	0.0630673	-0.295233	168942	61206.5	150634	62816.9	0.558991	-0.182791	169085	69425	157993	51937.6
431	HILIC	POS	FC	2.99	122.924			4	1.31339	0.0514306	-0.283131	576491	59535.1	561274	47953.3	0.236546	-0.192935	574454	57241.2	564215	48889.1	0.0492206	-0.650588	582806	67345.7	547426	41419.3
432	RP	POS	FC	5.54	296.122			4	1.01758	0.0515653	0.280288	63649.4	351580	259566	1.04639e+06	0.631074	0.073854	82178.6	398948	121196	657656	0.0384414	0.966926	856.137	578.859	977775	2.02009e+06
433	RP	POS	FC	1.24	143.081			4	1.10533	0.0515805	-0.272363	80717.2	23600.1	74121	24836.4	0.168081	-0.218965	80449.7	24826.9	74971.6	25209	0.0858799	-0.530407	81546.3	19864.3	70151.4	23102.3
434	HILIC	POS	FC	6.25	383.116	glucose adduct	10 eV: 203.0528 (100), 383.1469 (2)	4	1.12434	0.0516149	-0.274883	2.1668e+06	899766	1.92345e+06	870766	0.0635191	-0.294993	2.1633e+06	872152	1.90346e+06	889558	0.565851	-0.17868	2.17764e+06	1.00455e+06	2.01761e+06	786703
435	HILIC	NEG	CSF	0.48	627.995			4	1.196	0.0518848	-0.324856	8999.67	12674.2	5476.91	9013.96	0.385023	-0.159698	7546.02	11570.2	5848.7	9686.41	0.0268766	-0.941594	13360.6	15105.2	3871.42	5050.4
436	HILIC	NEG	CSF	0.76	71.05			4	1.14078	0.0519172	0.269413	28459.7	57564.5	45129.4	66184.1	0.367263	0.143192	33615	64255.3	42825.7	64392	0.0114556	0.892765	12478.1	22707.8	55880.2	74522.9
437	RP	POS	FC	8.15	246.153			4	0.725965	0.0519481	0.265753	280229	251053	383957	529583	0.0749004	0.2716	275111	267930	388542	567349	0.383534	0.267695	296095	194609	362372	300557
438	HILIC	POS	FC	6.32	132.077			4	1.16551	0.0522332	-0.27505	452852	149450	412865	141311	0.210895	-0.198921	443421	144812	414698	143974	0.0937133	-0.529689	482088	163410	404234	130553
439	HILIC	POS	FC	0.7	806.569			4	1.29323	0.0522533	-0.323872	225141	297309	157540	120144	0.0647268	-0.360013	240089	332053	157980	124095	0.54059	-0.192273	178802	140905	155472	101776
440	RP	POS	FC	11.78	429.373			4	1.25139	0.052254	-0.285633	219431	122195	188865	91829.4	0.0964398	-0.280782	222134	135038	189483	97532.4	0.216037	-0.385497	211050	70803.6	185951	59411.5
441	HILIC	POS	FC	5.6	247.14	Octopine	10 eV: 247.1391 (100), 184.1051 (15), 188.0916 (15), 112.0838 (5)	2	1.04987	0.0523818	-0.283146	406520	271193	337930	213295	0.22411	-0.195635	396224	243966	350394	224559	0.0663232	-0.654991	438439	347893	279245	138201
442	RP	POS	FC	10.49	355.18			4	1.04767	0.0527036	0.276458	94186.6	14522.4	98003.1	13087.8	0.31181	0.161423	95236.4	13469.4	97370.7	12973.5	0.0419664	0.651118	90932.2	17375.1	100981	13491.5
443	HILIC	NEG	CSF	0.97	265.147			4	1.1084	0.0527377	-0.280147	34626	15418.5	30664.1	12866.1	0.233242	-0.187627	32913.3	11971.5	30579.3	12907.3	0.131386	-0.498458	39935.6	22674.2	31059.8	12938.9
444	HILIC	NEG	FC	0.98	112.986			4	0.91089	0.053008	-0.272706	1.8212e+06	532020	1.67743e+06	522338	0.122425	-0.241651	1.80695e+06	488501	1.68116e+06	552557	0.222675	-0.404198	1.86537e+06	661675	1.65987e+06	355152
445	HILIC	NEG	CSF	3.43	152.002			4	1.11731	0.053203	-0.280675	13301.1	13008.8	9986.81	10607.5	0.198249	-0.212486	11530	12067.5	9218.71	9687.12	0.232875	-0.36776	18791.4	14558.4	13571.3	13830.4
446	HILIC	POS	FC	2.08	228.098		no autoMSMS	4	1.07748	0.0532723	-0.285251	11153	11117.2	8395.25	8218.54	0.345263	-0.153119	10055.7	9625.07	8676.76	8386.61	0.0471323	-0.680423	14554.6	14606.8	7069.79	7393.83
447	RP	POS	CSF	8.81	302.307			4	0.933632	0.0533986	0.266946	27338.4	20470.8	33312.3	24286.9	0.0813194	0.275179	27357.7	22637.4	33831.6	24414.9	0.521896	0.200999	27278.5	11884.7	30889	24040.7
448	HILIC	NEG	FC	4.08	248.96			4	0.992251	0.0538042	0.272384	138281	60691	154610	59205.2	0.0400555	0.321779	136808	54442.9	155754	63313.1	0.736895	0.113694	142846	78471.5	149270	34533.9
449	HILIC	NEG	CSF	1.33	540.329			4	1.08423	0.0539188	0.262791	158702	115421	201455	209958	0.13265	0.229138	165146	117869	204196	222977	0.182358	0.408989	138726	107863	188665	136343
450	HILIC	NEG	CSF	5.31	130.051			4	1.1147	0.0539737	0.269397	30961.9	15507.3	35262.9	16422.9	0.186565	0.206197	32097.2	14383.9	35297.6	16658.2	0.151427	0.448449	27442.5	18539	35100.6	15615
451	HILIC	POS	FC	6.11	275.135	could be Gln-Gln	no autoMSMS	4	1.11796	0.0540774	-0.271809	83902.1	40391.2	73071.6	39300.4	0.141323	-0.231794	82593.2	37239.1	73676.4	39697.9	0.199968	-0.403727	87959.7	49799.7	70224.2	38059
452	HILIC	POS	CSF	1.11	522.356			4	1.13726	0.0540944	0.267178	655566	599128	826744	682249	0.152147	0.225457	700945	665286	857353	722185	0.130246	0.468943	514892	285889	683904	434931
453	HILIC	POS	FC	3.67	263.171			4	1.30485	0.0542693	-0.27976	77558.9	50641	64774.8	40752.4	0.161783	-0.228371	76966.1	47998.3	66807.8	40964.1	0.128599	-0.490858	79396.6	59428.1	55202.4	39151
454	HILIC	POS	FC	0.69	832.585			4	1.27583	0.0543919	-0.316827	53857.5	68240.2	38395.4	29366.2	0.0619837	-0.360293	57178.7	76119.5	38091.3	29835.7	0.690927	-0.122845	43561.9	33202.8	39827.1	27603.1
455	RP	POS	CSF	10.74	518.323			4	0.997879	0.0544277	0.262042	26885.6	23651.6	34881.1	37373.1	0.067229	0.279321	26981.9	22766.9	35651.5	39309.5	0.566827	0.174808	26587	26843.3	31285.8	26916.1
456	HILIC	POS	FC	6.25	203.053	Glucose or similar sugar	20 eV: 203.0519 (100), 23.0717 (35)	3	1.11432	0.0544321	-0.270636	1.75543e+06	683452	1.57105e+06	679111	0.06774	-0.28938	1.75207e+06	666355	1.55504e+06	695409	0.570487	-0.176075	1.76584e+06	752085	1.64645e+06	604122
457	HILIC	NEG	FC	1.71	265.019			4	1.26244	0.0547345	-0.273602	951910	99859.6	925791	91068	0.30301	-0.164639	948228	95933.3	932795	91552.5	0.0265172	-0.720159	963323	113064	892815	82748.5
458	HILIC	NEG	CSF	2.53	535.153			4	0.885523	0.0549713	0.262279	105141	102943	145252	202919	0.0628318	0.284794	104257	99959.5	148824	213020	0.605901	0.156886	107884	114403	128582	149455
459	HILIC	POS	CSF	1.32	496.341			4	1.10326	0.0553864	0.261257	2.19256e+06	1.90519e+06	2.89936e+06	3.50557e+06	0.120208	0.236867	2.29919e+06	1.94474e+06	2.96995e+06	3.71894e+06	0.255849	0.347549	1.86203e+06	1.78319e+06	2.56993e+06	2.2905e+06
460	RP	POS	FC	10.12	482.324			4	1.3427	0.0555218	-0.274281	173839	66167.1	156792	58133.5	0.097844	-0.269139	177290	67944.8	160089	59877	0.196983	-0.405747	163140	60693.8	141269	47112.8
461	RP	POS	CSF	1.46	137.046	Hypoxanthine (frag of inosine?)	10eV: 137.0456 (100), 110.0336 (5), 119.300 (3)	2	0.9002	0.0557284	0.260901	838220	299105	935637	447673	0.113159	0.241809	845782	291351	937771	469487	0.276031	0.333985	814778	328794	925681	335324
462	HILIC	POS	CSF	0.52	156.102			4	1.67557	0.0557355	0.263182	13853.7	15678.6	19929.7	30495.4	0.0160327	0.376932	11866.6	12213.7	20184.1	31919.4	0.826117	-0.0678497	20337.8	23000.2	18763.7	23398.4
463	RP	POS	FC	4.18	377.146	Riboflavin (B2)	10 eV: 377.1459 (100), 243.0862 (25)	2	1.21547	0.0557523	-0.272653	121336	40724.8	110746	36954.7	0.0694368	-0.292739	124518	41643.8	112746	38783.7	0.305632	-0.325902	111469	36976	101326	25263.8
464	RP	NEG	CSF	10.46	353.142			4	1.05066	0.0564166	0.262792	31822.4	18063.7	37120.7	22259.2	0.0379037	0.320674	31880.6	17249.9	38386	23323.7	0.940123	-0.0234689	31642.1	20873.3	31215.9	15448.9
465	HILIC	NEG	FC	5.89	165.04			4	1.38076	0.0569446	-0.276306	212374	133650	178935	108391	0.30182	-0.169308	207276	138940	185834	114350	0.00994848	-0.886531	228177	117583	146452	66786.2
466	HILIC	NEG	CSF	6.17	377.085			4	0.993247	0.0571156	-0.331647	80395.2	204099	35623.2	65899.1	0.205225	-0.253529	59111.7	168872	30929.1	53450.6	0.196267	-0.457825	146374	282790	57529.2	105327
467	HILIC	NEG	CSF	1.46	322.988			4	1.23473	0.0571386	0.261241	39578.3	21790.3	46080.1	27985.9	0.0889992	0.262671	40473.6	21552.4	47031.7	28381.2	0.51649	0.197335	36802.7	22851.6	41639.3	26167.5
468	RP	NEG	FC	10.37	526.293	LysoPE 22:5	10 eV: 526.2937 (100), 329.2468 (30)	2	1.43558	0.057191	0.260282	139109	63764.8	158336	83979.6	0.0924646	0.259567	145818	67234.8	165887	87394.9	0.770303	0.0886311	118309	47098.4	122787	53947.2
469	RP	POS	FC	10.88	374.212			4	1.05308	0.0571938	0.266523	127879	17373.2	132565	17796.2	0.225277	0.189801	129026	16500.5	132332	18341	0.0940481	0.531598	124323	19875.2	133664	15266.8
470	HILIC	POS	CSF	6.11	462.318			4	1.04683	0.0572429	-0.270208	63001.9	29230.1	55368	27273.1	0.0480117	-0.311471	63559.8	25849.4	55064.5	28700.3	0.641494	-0.153842	61272.3	38639.7	56784.7	19700.3
471	HILIC	NEG	CSF	5.27	124.007	Taurine	10 eV: 124.0066 (100), 79.9570 (75)	1	1.11022	0.0574755	-0.272527	342740	102342	316577	89659.5	0.215707	-0.195559	333571	89984	315520	94621.3	0.135862	-0.508721	371166	132405	321512	62807.3
472	HILIC	POS	FC	3.59	273.121			4	1.23224	0.0574927	-0.281303	168973	146286	133479	106068	0.0936703	-0.279997	174013	139228	139629	106375	0.267133	-0.360248	153349	169279	104522	101792
473	RP	NEG	CSF	10.72	668.41			4	1.0408	0.0576123	0.260099	21323.6	11955.8	24957.4	15986.4	0.135223	0.230343	22392.4	12314.4	25691.3	16328.9	0.345521	0.288252	18010.1	10355.3	21532.6	14085.3
474	HILIC	POS	FC	1.99	160.133	5-Aminovaleric acid betaine (5-AVAB)	10 eV: 160.1333 (100), 101.0597 (20), 60.0808 (10), 55.0533 (10)	1	0.997663	0.0576547	-0.283925	1.76473e+06	1.15421e+06	1.48811e+06	794340	0.27378	-0.188431	1.61562e+06	1.16673e+06	1.43479e+06	752649	0.107593	-0.500147	2.22698e+06	1.00575e+06	1.73919e+06	944844
475	RP	POS	CSF	9.33	372.349			4	0.893216	0.0578447	0.268661	684156	309381	765406	295473	0.185921	0.211629	680448	301924	743271	291783	0.0826779	0.544085	695651	339420	868706	296713
476	HILIC	NEG	CSF	6.02	313.113			4	1.12644	0.0580562	0.258221	59598.1	6584.47	61774.3	10270.9	0.317016	0.152216	60777	6410.84	62096.7	10929.1	0.0233457	0.710996	55943.6	5855.57	60269.9	6314.09
477	HILIC	POS	FC	6.75	110.071			4	1.15634	0.0581372	-0.267741	1.66732e+06	441709	1.55133e+06	424766	0.195495	-0.203178	1.66018e+06	410623	1.57295e+06	448012	0.0821355	-0.58913	1.68946e+06	538291	1.4495e+06	276323
478	RP	POS	CSF	8.01	246.154			4	0.962939	0.0583004	0.263083	988944	605490	1.15766e+06	677093	0.110652	0.24922	1.01071e+06	564729	1.16309e+06	658091	0.358844	0.280302	921469	729875	1.13232e+06	774610
479	RP	POS	FC	10.57	486.295			4	1.16934	0.0583801	-0.267864	142428	67076.7	124893	63849.8	0.295892	-0.16542	135267	65900.6	124259	67191.4	0.0465873	-0.648102	164627	67469.2	127877	45939.2
480	RP	POS	CSF	8.31	239.163			4	0.986818	0.0584518	0.258646	31536.1	6409.09	33523.9	8961.5	0.399451	0.130081	31824.8	6586.63	32797.3	8365.16	0.0204263	0.746627	30641.2	5892	36914.8	10913.1
481	HILIC	POS	FC	6.59	161.129			4	1.10015	0.058697	-0.263404	105678	35241.3	96050.4	37861.4	0.187048	-0.204573	104868	32648.6	97485.8	39526.1	0.103325	-0.527535	108189	43170	89291.8	28472
482	HILIC	POS	FC	2.08	250.08		no autoMSMS	4	1.09759	0.0588971	-0.280729	7502.3	7565.35	5685.09	5381.06	0.320032	-0.161252	6755.73	6229.76	5814.12	5448.84	0.0782103	-0.603858	9816.69	10580.3	5077.52	5115.98
483	HILIC	NEG	CSF	2.53	381.066			4	0.896748	0.059271	0.256865	39642.9	22799.8	47531.6	38622.9	0.0833894	0.264043	39583.7	22264.1	47878.7	40566.8	0.454606	0.227652	39826.5	24992.9	45911.6	28466.7
484	HILIC	POS	FC	3.34	244.093	Cytidine	10 eV: 112.0504 (100), 244.1719 (5)	2	1.1081	0.0594513	-0.279449	191074	126413	160690	91043.6	0.54664	-0.0989725	173261	112586	163177	91182.2	0.0178629	-0.798766	246295	152267	148981	91394.5
485	HILIC	NEG	CSF	3.4	187.038			4	0.998998	0.0594642	0.256714	46734.6	11359.9	50720.2	19690.7	0.12252	0.235325	47440.7	12019.5	51336.8	21092.8	0.275514	0.333134	44545.6	8925.51	47842.6	10868.1
486	RP	NEG	CSF	12.72	854.59	PC 38:4 (18:0_20:4, M+HCOO-)	20 eV: 794.5701 (100), 854.5883 (30), 303.2320 (20), 283.2622 (10)	2	0.998864	0.0594921	0.261101	1.80678e+06	436360	1.92929e+06	502036	0.239662	0.183603	1.80699e+06	452185	1.89622e+06	519824	0.0231762	0.716053	1.80612e+06	394069	2.08359e+06	380924
487	HILIC	NEG	CSF	0.7	155.874			4	0.917814	0.0598979	0.264108	181802	66605.7	199583	68049.5	0.0452976	0.314406	177871	61746.8	198632	70322.1	0.643038	0.145675	193988	80407.2	204022	57353.9
488	RP	POS	FC	10.68	532.34			4	1.1682	0.0601667	-0.271279	104953	55631.8	91087.7	46590	0.132386	-0.252012	104617	58500.2	91727.5	43790.9	0.268615	-0.338122	105995	46959.9	88075	59037.6
489	HILIC	POS	CSF	5.15	352.246			4	0.954628	0.0602247	-0.268605	578330	248643	515011	222822	0.202241	-0.204258	566126	245573	517026	235185	0.106536	-0.530512	616166	260686	505608	156108
490	RP	NEG	FC	1.34	218.067			4	1.27423	0.0602928	-0.272388	503338	292076	431138	238051	0.397602	-0.133405	477004	240981	444224	250461	0.0363792	-0.759503	584973	409833	369525	157507
491	RP	NEG	CSF	10.18	626.275			4	1.1409	0.0604258	0.259314	26204.7	15691.5	30663.6	18698.8	0.153278	0.222247	27218.8	15781.1	31071.2	18886.7	0.264505	0.341008	23061	15374.5	28761.8	18060.2
492	RP	POS	CSF	3.44	195.088	Caffeine	10 eV: 195.0875 (100), 138.0653 (20)	1	0.972153	0.060905	-0.267186	1.83377e+06	1.72462e+06	1.39327e+06	1.57271e+06	0.0866043	-0.278307	1.91896e+06	1.81037e+06	1.44143e+06	1.62131e+06	0.345728	-0.290167	1.56967e+06	1.43545e+06	1.16851e+06	1.32959e+06
493	HILIC	POS	CSF	1.62	160.076	fragment of serotonine	10 eV: 160.0750 (100), 102.0559 (25), 41.0372 (10)	2	0.960037	0.0609833	0.260303	45392.6	19748.4	50837.2	22084.5	0.0439133	0.31515	44763	19034.1	51303.5	22472.7	0.840359	0.0616729	47344.2	22229.8	48661.2	20480.4
494	HILIC	POS	FC	7.88	184.073	Phosphocholine	10 eV: 184.0741 (100), 86.0962 (50), 125.0010 (25)	2	1.1359	0.0611304	-0.285769	7.08896e+06	7.61857e+06	5.32446e+06	4.73057e+06	0.241342	-0.202692	6.64006e+06	7.8809e+06	5.33644e+06	4.98214e+06	0.0630532	-0.635029	8.48055e+06	6.73405e+06	5.26807e+06	3.38357e+06
495	HILIC	NEG	CSF	1.31	100.004			4	1.15728	0.06116	-0.28029	175036	203358	123363	165349	0.549971	-0.0964982	141049	171977	124340	174330	0.0166218	-0.940049	294987	260293	118612	114955
496	HILIC	POS	FC	6.33	233.113		20 eV: 84.0445 (100), 170.0818 (55), 124.0758 (50), 216.0870 (45), 152.0700 (40), 198.0756 (35)	4	0.99742	0.0611871	-0.26375	1.83674e+06	621471	1.67426e+06	610557	0.0226186	-0.361479	1.8373e+06	549531	1.63237e+06	584313	0.876369	0.0479133	1.83499e+06	822806	1.87152e+06	701758
497	HILIC	NEG	FC	0.97	263.044			4	1.34196	0.0612164	-0.282835	37859.4	31923.2	30398.2	20837.5	0.187398	-0.218972	37341.1	28337.8	31832.6	21974.2	0.118385	-0.579868	39466.3	41985.6	23644.2	12585.7
498	HILIC	NEG	CSF	0.76	117.056	beta-Hydroxymethylbutyrate (HMB)	10 eV: 71.0499 (100), 117.0557 (75), 44.9979 (5)	2	1.10787	0.0613438	0.259626	635602	1.33118e+06	1.00396e+06	1.50643e+06	0.379834	0.139799	749873	1.49016e+06	956733	1.46924e+06	0.0145447	0.862768	281360	500596	1.22436e+06	1.68538e+06
499	HILIC	POS	FC	0.4	532.439			4	1.22813	0.0613766	-0.293812	280521	128507	251453	69363.9	0.0974802	-0.309771	277243	138743	246068	62533.9	0.622154	-0.150295	290685	91960.1	276808	92704
500	HILIC	NEG	CSF	5.37	248.96			4	0.970402	0.0617796	-0.261065	34002.7	5604.23	32497	5930.68	0.232809	-0.187111	33637.1	5444.48	32562.4	6041.97	0.102684	-0.509022	35136.3	6077.66	32191.9	5491.26
501	RP	POS	FC	1.31	268.14			4	1.16569	0.0620052	-0.263718	121363	36712.9	111871	35272.9	0.262831	-0.176274	118897	34030.1	112717	36091.4	0.0820107	-0.558329	129009	44121.5	107891	31524.8
502	HILIC	POS	CSF	1.31	991.673			4	1.04019	0.0622416	0.258273	27599.9	46496.3	45488.6	92029	0.101981	0.252673	28875.5	48626.8	47444.5	98353.5	0.368232	0.280974	23277.1	39347.1	36605.6	55526.4
503	RP	POS	CSF	5.83	514.287			4	1.02992	0.0622503	-0.260784	297060	47029.5	284479	49452.6	0.0970598	-0.258742	296174	42835.4	284045	50916.8	0.40886	-0.260135	299805	59394.8	286505	42865.6
504	RP	POS	CSF	14.18	551.505			4	0.890067	0.0623643	0.255377	108347	25341	115878	33637.6	0.141163	0.227247	107686	25094.1	114243	32618.5	0.186466	0.406517	110399	26647.5	123509	37852
505	HILIC	NEG	CSF	1.46	324.986			4	1.21692	0.0624105	0.256397	51558	25430.9	58881.3	31693.8	0.0999163	0.25475	52718.7	25203	60020.7	32123.9	0.511566	0.199734	47959.7	26453.8	53563.9	29663
506	HILIC	NEG	CSF	6.02	532.122			4	1.11541	0.0624183	0.253747	49478.1	5561.58	51315.5	8920.42	0.305736	0.155784	50525.3	5435.35	51683.3	9432.11	0.0403592	0.637918	46231.7	4726.92	49598.7	5829.09
507	RP	POS	CSF	13.82	564.413			4	1.05482	0.0625774	-0.263227	84226.5	15882.6	80113.8	15365.6	0.0210262	-0.372994	85272.4	15327.9	79699.7	14552.7	0.847917	0.0582623	80984	17506.3	82046	18947.3
508	RP	POS	FC	13.39	560.471			4	1.08766	0.0626005	-0.266247	468281	99369.9	443321	88124.4	0.14677	-0.236105	463228	99444	441272	86535.5	0.305107	-0.315068	483944	100026	452964	96629.5
509	RP	POS	CSF	3.44	138.066			4	0.969005	0.0629672	-0.265231	56664.4	51551.7	43569.2	47194.1	0.087945	-0.277373	59307.5	54114.2	45064.7	48583.7	0.35509	-0.284203	48470.8	42833.3	36652.5	40334.4
510	RP	NEG	FC	10.42	973.626			4	1.13834	0.062972	-0.265702	111506	44434.5	100347	39563.6	0.109677	-0.257343	112181	43877.5	101255	41034	0.291025	-0.336255	109415	47224.9	96071.6	32142
511	HILIC	POS	FC	6.19	280.092			4	1.0033	0.0632961	0.263568	800273	289114	873870	269348	0.347829	0.149279	825097	273327	865586	269136	0.0470163	0.630102	723320	329012	912872	272641
512	RP	POS	CSF	13.26	277.185			4	1.21689	0.0633216	-0.259211	140415	16290.2	136046	17419.3	0.162583	-0.222699	140218	16803.6	136495	16629.5	0.200546	-0.393383	141027	14975.9	133952	20996.2
513	RP	NEG	CSF	12.42	514.275			4	1.20842	0.0639388	0.256069	36920.9	19012.7	42224.1	22407.3	0.0782372	0.275337	36439.9	18892.6	42076.1	22047.7	0.503957	0.203267	38412	19799.8	42914.8	24504.4
514	HILIC	POS	CSF	1.21	544.34	LysoPC 20:4	10 eV: 544.3398 (100), 184.0730 (35)	2	0.844566	0.0639413	0.259169	182709	153890	258322	429608	0.0911871	0.266228	186570	141727	267485	466131	0.430214	0.242013	170741	190454	215563	179950
515	HILIC	POS	CSF	0.5	195.088	Caffeine	10 eV: 195.0881 (100), 110.0710 (15), 138.0625 (10)	1	0.975993	0.0640477	-0.264963	848953	811384	643473	739633	0.0997265	-0.266953	885442	844201	669531	773400	0.273388	-0.345915	735838	707634	518847	546955
516	RP	POS	FC	2.52	384.115			4	1.08671	0.0643005	-0.277671	826055	321042	751406	216635	0.0438748	-0.341376	839628	308157	748945	223120	0.816896	-0.076279	783978	363393	762992	186854
517	RP	NEG	FC	10.88	644.411			4	1.11311	0.0649952	-0.261904	38476	10530.6	35813.3	9802.9	0.227893	-0.1938	37616.1	10366.6	35680.1	9612.64	0.160182	-0.433163	41141.5	10855.6	36440	10852
518	HILIC	NEG	FC	5.11	112.986			4	1.25036	0.0650415	0.250753	1.48956e+06	411426	1.62177e+06	643139	0.0250524	0.341969	1.46933e+06	339096	1.64165e+06	668685	0.886623	-0.0438736	1.55225e+06	589063	1.52819e+06	507292
519	RP	POS	FC	10.89	317.305			4	1.09212	0.0651652	-0.276572	135242	69158.1	119202	46833.7	0.08323	-0.296975	139253	73542	120970	49586.7	0.379128	-0.286925	122807	53017.4	110877	30141.1
520	HILIC	NEG	CSF	0.77	124.991	Ethyl hydrogen sulfate	10 eV: 96.9598 (100), 124.9912 (75)	2	0.976416	0.0652669	0.261518	56601.7	88536.8	89036.6	159514	0.179579	0.211811	65328.3	93198.2	93334.7	171249	0.0763689	0.583903	25513.3	62276.9	69414.8	88095.7
521	RP	POS	FC	10.71	395.256			4	1.15072	0.0654243	-0.266855	245665	166038	205372	135946	0.271444	-0.173321	222911	130400	199729	137105	0.165474	-0.459847	316202	236666	231941	129807
522	RP	POS	FC	10.88	352.194			4	1.22318	0.0655183	0.261132	190244	22956.9	196051	21515.5	0.233329	0.191135	191500	22828.6	195731	21443.9	0.114675	0.489748	186351	23505.3	197555	22252.2
523	RP	POS	CSF	8.61	332.317			4	0.858672	0.0656614	0.261763	143847	65007.5	160236	60213.5	0.564513	0.0931376	148627	64359.5	154292	57283.2	0.00564715	0.884566	129028	66421.2	187975	66857.8
524	HILIC	POS	CSF	0.54	114.091	Caprolactam	10 eV: 114.0912 (100), 69.0688 (13), 79.0535 (12), 41.0381 (5)	2	1.06843	0.0657005	-0.282882	231220	101894	208152	61193	0.480319	-0.110171	217545	56075.4	210943	63773.7	0.0685595	-0.700219	273611	177946	195129	46217.3
525	RP	POS	CSF	10.43	582.584			4	0.931866	0.0658159	0.256693	72948.9	43233.1	84449.1	46369.7	0.0584374	0.294978	70480.7	39158.5	83238.5	47341.6	0.52763	0.19698	80600.3	54440.8	90098.3	41995.8
526	HILIC	POS	FC	6.24	247.058			4	1.4453	0.0659109	-0.274523	96540.3	42596.2	86638	29545.5	0.142371	-0.24242	93812.8	36180.2	85915.9	28970.1	0.317181	-0.328187	104996	58592.7	90037.8	32561.4
527	HILIC	POS	FC	7.53	345.106			4	1.25551	0.0661215	-0.263087	33198.5	16714.1	29067.5	14690	0.220273	-0.196459	32993.7	16561.6	29831.1	15634.4	0.0619956	-0.644934	33833.1	17601	25471.8	8328.21
528	HILIC	NEG	CSF	0.46	160.842			4	1.70194	0.0662839	-0.27961	28642.4	6459.01	27170.9	4065.8	0.219121	-0.201992	28376.1	5332.69	27394.7	4384.14	0.126843	-0.610207	29467.8	9252.34	26126.6	1698.7
529	HILIC	POS	FC	1.27	508.374			4	1.21997	0.066477	-0.256606	140621	79264.7	119873	82449.4	0.128263	-0.246233	133158	81040.8	114219	72790.2	0.547717	-0.185062	163758	70386.1	146494	116184
530	RP	POS	FC	1.43	268.104	Adenosine	10eV: 136.0618 (100), 268.1032 (75)	1	1.14499	0.0664933	-0.279222	467862	456103	364118	286995	0.148792	-0.242894	458437	404553	373425	295435	0.22871	-0.418787	497081	600193	320295	244089
531	HILIC	POS	CSF	0.62	790.575			4	1.23583	0.0666288	-0.268679	81241.2	45535.1	70404.5	35132	0.29664	-0.166154	76404.7	35414	70551.3	35044.4	0.124204	-0.513	96234.4	67081.7	69719.5	36290.4
532	HILIC	POS	FC	6.33	216.087		no autoMSMS	4	0.969898	0.0667151	-0.256913	104081	32021	95760.5	32751.5	0.0272934	-0.34767	104169	28534.8	93697	31703.6	0.889969	0.0425356	103809	41916.3	105476	36452.1
533	HILIC	POS	FC	6.86	255.145			4	1.22093	0.0668705	-0.27788	82165.7	62681.8	67882.3	40120.9	0.121504	-0.248459	73492.8	37013.1	64534	35101.3	0.34551	-0.311489	109052	106514	83647.2	56603.1
534	HILIC	POS	CSF	0.65	184.073			4	1.22997	0.0668974	0.253155	98211.7	32926.5	107311	38963.3	0.200998	0.197946	99448.2	31006.8	106364	38871.5	0.153186	0.44017	94378.3	38920.2	111731	39923.6
535	RP	POS	FC	1.14	88.0392			4	1.03815	0.0670514	-0.259811	91195.2	39546.6	81264.1	36901.9	0.0463992	-0.31918	89098.9	34546.7	78208.7	33692.2	0.894213	-0.040766	97693.5	52695.6	95649.8	47566.1
536	RP	POS	CSF	13.26	546.457			4	1.2706	0.0670988	-0.254099	366623	65460.4	348922	73862.7	0.215951	-0.193888	364411	64230.4	351218	71862.7	0.1357	-0.458676	373478	70408	338206	83390.5
537	HILIC	POS	FC	3.34	487.178	adduct of cytidine	10 eV: 244.0914 (100), 112.0506 (70), 487.1726 (10)	4	1.15447	0.0671624	-0.296797	97440.8	153276	64178.2	70867.7	0.509439	-0.112883	75087.4	107647	65014.7	70815.6	0.066112	-0.687708	166736	237209	60239.9	72504.3
538	RP	POS	CSF	10.8	310.311			4	0.994645	0.0673694	-0.262307	233367	143582	198039	125778	0.0132132	-0.423592	242367	146373	189210	104610	0.50143	0.205397	205467	134235	239244	194661
539	HILIC	POS	FC	3.6	162.124			4	1.04117	0.0674003	-0.255188	159140	26261.1	152241	27806.2	0.0395064	-0.323133	162400	23924.4	154158	27088.4	0.532414	-0.191007	149033	30987.5	143216	29927.1
540	RP	POS	FC	6.41	1224.67			4	1.13182	0.0675678	0.250645	209310	105365	239316	134066	0.17287	0.2099	221341	106730	247138	139071	0.30849	0.311263	172012	93910.7	202485	101894
541	HILIC	NEG	FC	6.1	291.131			4	1.19496	0.067714	0.249894	116164	40716	132170	87388.1	0.123172	0.235195	120592	42825.7	136779	94820.9	0.369402	0.276181	102435	30278.5	110467	27890.2
542	HILIC	POS	FC	7.06	122.076		no autoMSMS	4	1.06687	0.0677583	-0.26197	52817.4	23961.6	46951.6	20821.1	0.211038	-0.200283	51320.2	22025.6	47019.7	20918.7	0.174906	-0.432053	57458.6	29329.5	46630.6	20794.1
543	RP	POS	CSF	13.83	547.386			4	1.0329	0.0679905	-0.25666	110685	19743.7	105607	19826.9	0.0363346	-0.335685	111585	19101.1	105220	18818.7	0.945153	-0.0208825	107898	21901.2	107415	24373.9
544	RP	POS	FC	1.11	322.077			4	1.03668	0.0680465	0.249726	399817	122436	435123	160317	0.212214	0.190922	413108	117520	440078	165010	0.19634	0.396975	358617	131163	411791	136731
545	HILIC	NEG	CSF	1.35	584.355			4	1.01189	0.0681518	0.250053	33461	23790.5	42761.8	50599.8	0.128368	0.233231	34728.7	23534.1	43833	54536.4	0.283757	0.328532	29531.3	24763.4	37763	25348.5
546	HILIC	NEG	CSF	1.31	292.03			4	1.13177	0.0682242	-0.272393	137968	163384	97543.5	133428	0.55716	-0.0948981	112364	135306	99249.3	141078	0.0242674	-0.856634	221895	217128	89607.8	91725.3
547	HILIC	POS	CSF	1.09	544.34			4	1.10843	0.0682899	0.250856	193534	171899	241897	213684	0.208807	0.195973	207215	188371	247226	219959	0.137482	0.468458	151123	97711.2	217028	183659
548	HILIC	POS	FC	8.28	184.074	Phosphocholine	20 eV: 86.0961 (100), 124.9992 (75), 98.9837 (30), 184.0724 (15), 60.0806 (10), 71.0716 (10)	2	1.12085	0.0684064	-0.260942	2.27714e+06	1.08242e+06	2.01199e+06	949800	0.324788	-0.157322	2.16066e+06	1.02311e+06	2.00325e+06	977982	0.0744142	-0.577377	2.63824e+06	1.20529e+06	2.05317e+06	821362
549	RP	POS	FC	10.72	508.373			4	1.16534	0.0684393	-0.260725	424664	408835	324388	360375	0.176874	-0.222138	409704	432453	322433	353288	0.218887	-0.376338	471039	330390	333593	400051
550	RP	NEG	CSF	12.54	748.528	PE 38:6e (18:2e_20:4)	20 eV: 748.5270 (100), 303.2338 (35), 462.2979 (15)	2	0.976161	0.0684925	0.250457	805375	328603	902586	447662	0.0971476	0.258676	809920	359774	915457	456201	0.595693	0.165437	791512	213622	843057	409517
551	RP	POS	FC	10.86	489.313			4	1.03727	0.0685282	-0.273269	36958	26473.1	30897.4	17882.9	0.245903	-0.196359	35932	25959.2	31592.5	18240.7	0.0910703	-0.562408	40138.3	28463	27624.5	16037.6
552	HILIC	NEG	CSF	2.53	267.073	Inosine	10 eV: 267.0730 (100), 135.0314 (75)	2	0.901199	0.0688203	0.248036	472402	227465	542862	340674	0.0934357	0.256324	471652	224396	545925	355127	0.489375	0.210464	474727	242711	528566	268912
553	RP	POS	FC	10.27	299.258			4	1.14642	0.0690846	0.254998	393407	64117.5	409864	64954.9	0.0774361	0.281102	387909	65472.4	406373	65893.8	0.374968	0.271409	410453	57958.9	426303	58842.5
554	RP	POS	FC	10.87	353.247			4	1.31179	0.0691141	0.250241	195403	71798	215237	86722.8	0.156182	0.220417	202475	74495.5	220441	88524.2	0.396531	0.258357	173481	59078.5	190737	74506.5
555	RP	POS	CSF	7.31	232.137			4	0.954191	0.0693737	0.25258	222731	145496	261376	160502	0.104413	0.254433	226143	137818	263625	156810	0.468814	0.22091	212154	170619	250880	179986
556	HILIC	POS	CSF	0.44	554.551			4	1.08199	0.0695867	0.255406	142684	54591.8	156606	54433.1	0.0250743	0.352714	138535	47267.4	156315	53548.9	0.905747	0.0366022	155543	72815.7	157966	59583.7
557	HILIC	NEG	FC	7.76	196.925			4	0.988681	0.0698619	0.255831	73908	9942.72	76410.7	9622.21	0.1162	0.251057	74145.6	9810.8	76575.5	9547.31	0.437689	0.23785	73171.8	10567.5	75634.6	10141.1
558	HILIC	POS	CSF	0.86	151.061			4	1.245	0.0699999	-0.26929	147126	67437.7	131579	48028.6	0.28702	-0.18063	143878	67291	133576	46773.7	0.0720506	-0.571731	157195	68625.9	122260	53583.4
559	HILIC	POS	FC	5.54	394.216			4	1.3562	0.0702908	-0.256904	63328	8785.56	61150.5	8166.19	0.533392	-0.0982299	62462	8030.29	61659.7	8305.5	0.0135749	-0.818708	66012.5	10582.6	58753.1	7151.25
560	HILIC	POS	FC	0.5	782.569			4	1.3088	0.0704402	-0.285932	340522	393504	254888	205475	0.111896	-0.289864	356298	427340	263159	215296	0.26565	-0.365665	291618	265511	215946	148375
561	HILIC	POS	FC	5.26	203.139		20 eV: 143.1185 (100)	4	1.19847	0.070448	-0.256497	401890	115096	373313	107734	0.178036	-0.216056	395039	110510	371850	104148	0.27241	-0.337369	423131	128989	380202	125503
562	RP	POS	FC	1.55	525.194			4	1.04256	0.0708068	-0.253077	162883	54487.4	148928	55792.7	0.0946495	-0.266804	162258	56456.6	147312	55578.7	0.608815	-0.155486	164820	49177.9	156537	57366.8
563	RP	POS	FC	10.74	496.295			4	1.0645	0.0710648	-0.310458	35597.3	29342.7	27983.3	19707.3	0.207457	-0.24658	34426.9	27532.8	28605.4	19685	0.161342	-0.511481	38764.3	34492.5	24799.7	20112.3
564	HILIC	POS	FC	6.95	116.071	fragment of arginine		4	1.15813	0.0711149	-0.257502	97345.4	21740.2	92034.7	19508	0.120616	-0.247098	97772.9	19880.4	92867.4	19824.8	0.273767	-0.350817	96020.2	27268.8	88114.1	17803.9
565	RP	POS	FC	2.73	203.023		10 eV: 157.0164 (100), 84.9594 (90), 129.0215 (65), 203.0273 (45), 152.9771 (45), 63.0638 (35), 56.9648 (20)	4	1.13757	0.071186	0.251123	63206.6	100471	89453.6	108566	0.496756	0.108616	73345.6	111973	85189.2	106109	0.00548528	0.988572	31776	37490.2	109532	119819
566	HILIC	NEG	FC	7.65	319.037			4	1.30093	0.0711934	0.246997	314294	104970	344132	136638	0.0976383	0.255088	310431	106036	341869	140453	0.400053	0.256391	326269	103331	354787	119127
567	RP	POS	FC	10.43	280.656			4	1.00898	0.0717229	-0.260092	87397	19106.3	82845.8	15890.7	0.128895	-0.245695	86865.3	17242.6	82838.8	15533.8	0.354482	-0.291641	89045.2	24453.4	82878.7	17835.4
568	HILIC	NEG	FC	5.55	88.0405			4	1.40406	0.0719524	-0.261333	351333	38999	342135	31387.4	0.500678	-0.108519	346985	35190.2	343355	31707.9	0.0270161	-0.735379	364810	47490.1	336393	29796.2
569	RP	POS	FC	1.21	268.14			4	0.96892	0.0727135	-0.2539	113228	34310.1	104656	33211.5	0.199723	-0.202064	113705	31411.7	107082	34145.9	0.106495	-0.528812	111747	42984.3	93435.9	26271
570	HILIC	NEG	FC	6.49	557.1			4	1.02524	0.0727616	0.251296	51892.2	12878	55168.7	13198.5	0.225932	0.190258	53019.2	12222.7	55436.8	13191	0.202388	0.394149	48398.6	14504.6	53906.4	13443.1
571	HILIC	NEG	CSF	2.12	178.88			4	1.51795	0.0729029	0.250287	212705	90206.9	236057	96393.7	0.124381	0.242371	212475	88219.9	234664	94880	0.348722	0.286275	213419	98504.4	242558	105069
572	HILIC	POS	FC	5.55	263.146	adduct of creatine		4	1.38796	0.0731753	-0.256347	9.35286e+06	938393	9.12659e+06	826880	0.350366	-0.150095	9.29454e+06	911056	9.16324e+06	838485	0.0434189	-0.649647	9.53363e+06	1.02164e+06	8.95404e+06	762682
573	HILIC	NEG	FC	6.38	488.162			4	0.83906	0.0732587	0.254282	117013	169580	211059	570114	0.0868048	0.270204	115791	178564	223493	618631	0.581794	0.169351	120803	142160	152513	232326
574	HILIC	NEG	CSF	1.05	256.077			4	1.09689	0.0732863	-0.251649	9509.79	3399.39	8650.11	3433.01	0.396934	-0.130456	9188.75	2796.26	8767.97	3654.73	0.0466114	-0.701753	10505	4773.07	8100.09	2080.94
575	RP	POS	FC	10.93	604.472			4	1.07453	0.0734301	-0.269981	30930	18844.2	26715.4	12377.1	0.246273	-0.196199	29873.6	17509.7	26948.8	12305	0.14391	-0.482381	34204.7	22685.4	25616.5	12922.3
576	HILIC	NEG	CSF	5.28	499.051			4	0.976353	0.0734447	-0.253755	23281.1	6426.93	21695	6073.51	0.109938	-0.253541	22991.4	6092.38	21419.5	6307.69	0.539295	-0.196319	24179	7470.18	22981.1	4733.13
577	HILIC	POS	FC	0.71	754.536			4	1.22944	0.0736062	-0.254913	36522.6	18449.5	32043.2	16694.8	0.126212	-0.246647	36687.3	18255.7	32368.5	16763.8	0.326117	-0.304364	36012	19513.4	30511.3	16632
578	HILIC	POS	FC	4.92	417.049		10 eV: 242.0020 (100), 417.0457 (45), 104.0097 (10), 313.9342 (10)	4	1.08539	0.0739401	-0.252783	225124	65423.7	208995	62189.6	0.236423	-0.190107	219103	67305	206742	62738.6	0.176425	-0.415612	243788	56735.1	219600	59661.2
579	HILIC	NEG	FC	0.54	566.346			4	1.08837	0.0741776	-0.254655	150323	99213.8	126333	89198.6	0.301125	-0.164119	144651	94646.6	129124	94567.7	0.0597871	-0.642627	167907	113021	113192	57264
580	RP	POS	CSF	8.37	199.17			4	1.0068	0.074722	0.252958	185131	40800.1	195123	38201.5	0.400312	0.136336	186329	43193.9	191864	38013.6	0.00821868	0.837816	181419	32977.9	210331	36039.8
581	HILIC	POS	FC	7	249.108			4	1.35087	0.0749987	-0.2572	72486.6	53946.4	59790.8	44776.8	0.320068	-0.161697	69945.8	54527.9	61742.9	46931.6	0.0348314	-0.703151	80363.2	52673.3	50599.6	31984.3
582	HILIC	NEG	FC	7.03	176.936			4	1.24129	0.0750075	-0.250012	810797	182073	765204	182649	0.338451	-0.15015	800012	169354	773510	183655	0.0592333	-0.598609	844229	218378	726099	176304
583	HILIC	POS	FC	2.45	307.044			4	1.13915	0.0750459	-0.246235	690527	144730	652306	165710	0.060014	-0.290586	692637	130074	649282	168323	0.741443	-0.101906	683986	186871	666547	155391
584	HILIC	POS	CSF	0.84	400.169			4	1.15988	0.0752232	0.341401	71275.1	519746	463751	1.77946e+06	0.904633	0.0236309	90201.2	584867	104843	654314	0.0552098	1.07987	302.265	294.968	1.87546e+06	3.47262e+06
585	RP	NEG	FC	10.35	416.28			4	1.20568	0.0754497	-0.25794	56551.1	29439.4	49684.2	23804.1	0.113234	-0.262574	58296.6	30569.9	51109.4	24174.7	0.261792	-0.349495	51139.8	25568.1	42974.3	21159.6
586	HILIC	POS	CSF	1.26	136.048			4	1.08298	0.0754587	-0.250106	117474	33903.4	109000	33860.3	0.268957	-0.170229	114367	26700.8	109091	35287.3	0.146722	-0.483485	127106	49821.6	108575	26831.3
587	RP	POS	FC	10.85	228.196			4	0.921658	0.075562	-0.258639	84902.4	25614.7	78959	20344.4	0.586444	-0.0868425	81534.4	21804.3	79685.8	20768.4	0.0248273	-0.766546	95343.1	33451.3	75536.7	18225.7
588	HILIC	POS	FC	5.55	132.077	Creatine	10 eV: 90.0564 (100), 132.0783 (75), 44.0509 (45)	1	1.36772	0.075668	-0.25159	4.13257e+07	2.73064e+06	4.06585e+07	2.57262e+06	0.355393	-0.146618	4.11937e+07	2.61308e+06	4.08107e+07	2.61134e+06	0.0395224	-0.663752	4.17349e+07	3.10363e+06	3.99423e+07	2.29774e+06
589	HILIC	NEG	FC	3.01	128.96			4	1.30023	0.0758726	-0.256154	635275	58856.8	621441	49161.5	0.43069	-0.126111	631272	52691.3	624820	49618.8	0.0351227	-0.704909	647687	75100.1	605527	44515.5
590	HILIC	NEG	CSF	0.57	369.173			4	0.80529	0.0765262	0.241175	37282.7	36426.4	48555	57051.9	0.0305592	0.330902	36603.9	36621.1	52782.1	61161.6	0.27556	-0.350139	39387.1	36672.7	28828.6	23637.7
591	RP	POS	CSF	11.1	806.508			4	0.899246	0.0766383	-0.252431	105655	24693.3	99709.1	22414.8	0.125458	-0.247935	106471	25655.4	100402	23306.1	0.281485	-0.335859	103124	21849.8	96477.4	17731.1
592	HILIC	POS	FC	0.47	287.149			4	1.34967	0.0768008	-0.244702	69178.1	29192.1	61508.2	33495.3	0.233164	-0.1857	68797.1	30063.3	62777.3	34770.6	0.0747913	-0.554307	70359	27006.8	55532.9	26487.6
593	HILIC	POS	FC	7.2	406.146			4	0.94955	0.076804	-0.249771	28656.1	11769.7	25768.1	11355.8	0.129492	-0.238468	29455.2	11101.2	26697.9	12023.7	0.156615	-0.491015	26179	13651.3	21390.1	5854.77
594	HILIC	POS	FC	6.14	60.0441			4	1.14384	0.0769283	-0.251928	107659	41852.5	97608	37940.7	0.217618	-0.192215	106132	34447.4	99017.7	39574.1	0.156746	-0.481277	112394	60221	90970.3	28806.4
595	HILIC	POS	FC	1.45	106.112		no autoMSMS	4	1.07097	0.0770729	-0.246983	435634	94469.1	411779	98699	0.268685	-0.17319	432969	92240.3	416159	101877	0.0710727	-0.573591	443896	103127	391157	80763.9
596	RP	NEG	FC	10.18	612.33	LysoPC 22:6 (M+HCOO-)	10 eV: 552.3076 (100), 612.3305 (60), 327.2353 (5)	2	1.36021	0.0773352	-0.25108	603848	202263	555131	185802	0.069737	-0.290744	608550	190085	554265	183341	0.659793	-0.135999	589271	241053	559207	201061
597	HILIC	NEG	CSF	1.05	254.08			4	1.0489	0.0774132	-0.24755	24476	8942.55	22231.8	9188.55	0.371994	-0.137613	23755.7	7521.16	22568.4	9735.56	0.0551537	-0.662331	26708.9	12343.7	20661.4	5917.5
598	RP	POS	FC	13.39	532.44			4	1.09224	0.0775447	-0.256496	2.73514e+06	901794	2.52683e+06	722512	0.206062	-0.209775	2.68196e+06	924750	2.50942e+06	720293	0.230651	-0.371039	2.9e+06	826786	2.6088e+06	742839
599	HILIC	NEG	FC	0.71	804.576			4	1.18501	0.0778405	-0.294134	41402.3	61245.5	28780.5	24578.1	0.101872	-0.320929	43184	68494.6	28267.7	24462	0.582682	-0.169475	35879.1	29773.7	31194.6	25508.8
600	RP	POS	FC	10.71	379.282			4	1.12507	0.0780775	-0.254184	2.88868e+06	1.93967e+06	2.43604e+06	1.62186e+06	0.293427	-0.165784	2.64125e+06	1.56262e+06	2.37691e+06	1.62628e+06	0.182927	-0.435584	3.65573e+06	2.71679e+06	2.71442e+06	1.60526e+06
601	HILIC	POS	FC	4.98	201.052		no autoMSMS	4	1.14679	0.0782223	0.257519	46824.2	66622.1	64158.7	68005	0.458439	0.123298	56735.5	70868.7	65272.5	67609.5	0.0113113	0.846557	14175.2	35107	59099.9	71028.1
602	RP	POS	FC	10.13	316.285			4	1.0817	0.0783164	0.245816	88474.7	15515.9	92382.7	16280	0.195199	0.203598	88211.7	15252.2	91440.6	16465.6	0.126052	0.476622	89290.1	16689.6	96818.8	14902.1
603	HILIC	POS	CSF	1.1	546.355			4	1.06783	0.0783941	0.239897	56303	45981.7	70035.1	68501.7	0.134707	0.229222	58064.4	49467.1	71972.5	71882.8	0.42704	0.243354	50842.5	33407	60993.9	50022.1
604	HILIC	POS	CSF	0.4	369.352			4	1.30812	0.0784058	0.242764	46083.5	22589.5	52119.3	27136.6	0.121917	0.242735	45236.6	22958.5	51142.1	25699.5	0.346013	0.289558	48708.9	21762.2	56679.9	33294.2
605	RP	POS	FC	7.29	229.144			4	0.930793	0.0785751	-0.261405	55088.5	48230.6	44321.5	34148	0.337214	-0.159259	53237.3	46246	46715.6	35655.5	0.0449196	-0.711065	60827.3	54815.3	33049.3	23315.6
606	HILIC	POS	FC	6.14	106.05	Serine	10 eV: 60.0439 (100), 88.0389 (10), 70.0294 (5), 106.0482 (5)	2	1.17461	0.0789275	-0.251188	508781	197939	461942	175001	0.226656	-0.188849	499463	160730	467137	181616	0.166889	-0.467752	537666	287970	437481	140398
607	HILIC	POS	FC	3.34	282.049	adduct of cytidine	10 eV: 38.9628 (100), 282.0480 (70), 150.0064 (25), 265.2502 (20), 132.9378 (15)	4	1.12695	0.0789691	-0.259223	94256.8	67020.4	79184	49271.9	0.80383	-0.0394076	82490.4	48724.1	80581.2	48170	0.0255778	-0.759114	130732	98360.4	72605.2	54784.6
608	RP	NEG	FC	10.89	661.412			4	1.09322	0.0790656	-0.245534	11195.7	2312	10617.4	2398.31	0.306528	-0.162129	10927.4	2371.59	10541.8	2385.33	0.121422	-0.476893	12027.3	1941.07	10973.5	2478.66
609	HILIC	POS	FC	0.5	756.553			4	1.32455	0.079144	-0.258676	31468	25810.6	25655.1	19132.6	0.139189	-0.249445	31764.4	27692.7	25817.8	19985.5	0.291692	-0.330988	30549.3	19410.8	24889.1	14790.6
610	HILIC	NEG	FC	7.23	398.026			4	1.02627	0.0793302	-0.251652	84819.9	33796	76883.4	29278.9	0.175094	-0.214647	82491.8	28825.5	76217.2	29638.6	0.316059	-0.32456	92037	46142	80020.1	27908.1
611	HILIC	NEG	FC	7.03	292.923			4	1.24708	0.0794764	-0.245573	595095	154513	556686	158292	0.324022	-0.154359	587746	144890	564218	159948	0.0659381	-0.582694	617876	183462	521222	148285
612	RP	POS	CSF	5.6	347.641			4	1.0668	0.0795432	0.247354	27444	18264.8	31910.7	17851.6	0.25331	0.184705	27888.9	19127.1	31245.6	17219.2	0.110107	0.492777	26064.6	15652.2	35014.7	20673
613	HILIC	NEG	CSF	0.42	343.227			4	0.759032	0.0795975	0.240221	54798.1	68891.5	80635.2	146219	0.177638	0.205621	61434.7	76851.8	85574.8	157950	0.123835	0.504726	34224.6	26111.7	57583.6	66449.4
614	HILIC	NEG	FC	0.87	202.108			4	1.13898	0.0796176	-0.264742	101948	88557.4	82592.2	57667	0.244583	-0.194799	100269	82048.1	86353.3	60828.6	0.109009	-0.587504	107152	108549	64884	35342.3
615	RP	POS	CSF	10.6	339.29			4	0.820811	0.0797172	-0.247986	277237	48886	265386	46692.1	0.307427	-0.164088	273698	50692.4	265676	47075.4	0.0755782	-0.550151	288211	42077	264034	45816.9
616	RP	POS	FC	4.12	425.776			4	1.01888	0.079818	-0.271366	25844.1	28548.5	19414.9	18835.3	0.311666	-0.175369	24048.7	25901.3	20097.7	19158.2	0.0984746	-0.565468	30960.8	35292	16119.5	17199.9
617	HILIC	NEG	FC	6.27	293.049			4	1.24146	0.0802666	-0.239155	408061	36504.4	397921	48292.3	0.198983	-0.196574	404864	36470.5	396235	51330.5	0.234444	-0.370546	417970	35692.5	405861	29663.2
618	HILIC	POS	FC	8.57	613.159	Glutathione (oxidized)	10 eV: 613.1558 (100), 355.0718 (35), 484.1187 (30), 595.1469 (5)	2	1.13135	0.0802933	0.237511	72602.8	31403.3	82766.3	54179.9	0.0790942	0.267056	69028.6	27960.3	79499.9	50460.1	0.384631	0.269599	83682.8	39030.2	98145.4	68259.3
619	RP	POS	FC	13.39	515.413		20 eV: 143.0153 (100), 55.0170 (40), 115.0214 (30), 89.0039 (25), 161.0254 (15), 329.2156 (5), 515.4016 (5)	4	1.08622	0.0803679	-0.254906	3.56309e+06	1.19562e+06	3.29091e+06	939901	0.200361	-0.213353	3.49996e+06	1.22645e+06	3.26939e+06	934921	0.254352	-0.352856	3.75882e+06	1.10076e+06	3.39226e+06	976881
620	HILIC	POS	CSF	3.64	368.22			4	0.939195	0.0805169	0.239097	619383	184893	671419	250375	0.165112	0.213213	644801	181569	691027	252049	0.520197	0.19562	540588	176783	579912	225263
621	RP	POS	FC	1.86	499.116			4	1.14198	0.080845	-0.260746	37897.2	20312.4	33423.6	14001.9	0.402209	-0.140104	35879.7	19216.4	33539.2	14194.4	0.0605366	-0.624277	44151.5	22780.4	32879	13333.4
622	HILIC	POS	FC	0.5	152.07	Acetaminophen (Paracetamol)	10 eV: 110.0594 (100), 152.0700 (80), 92.0479 (5)	2	0.877136	0.0808523	0.248188	40360.4	137666	115821	470429	0.106932	0.254767	39837.7	144323	123376	511480	0.405585	0.255346	41981	117978	80250.1	181765
623	HILIC	POS	FC	6.38	365.105			4	0.742706	0.0811277	0.237192	83016.9	73510.7	108074	137771	0.0735723	0.272171	78837.5	77694.3	108405	139581	0.726762	0.110796	95972.8	58511.6	106513	131751
624	HILIC	NEG	CSF	6.16	84.0091			4	0.960871	0.0813112	-0.241815	19249.3	3123.65	18445.7	3522.55	0.0434344	-0.312605	19331	2770.35	18329.8	3634.79	0.993089	-0.00271601	18996.1	4106.95	18986.5	2949.59
625	HILIC	NEG	FC	7.17	261.073			4	1.21753	0.0820719	-0.252427	77090.6	54006.9	64787.6	43471.1	0.186656	-0.210518	74797	45729.8	65269.1	44788.7	0.250603	-0.385182	84200.9	75168.4	62520.5	37404.4
626	HILIC	NEG	FC	1.23	220.065			4	1.16363	0.0820983	-0.260869	55513.9	51032.3	44377.7	34345.3	0.24402	-0.196883	54997.9	51601.1	46325.1	36499.8	0.0799714	-0.625605	57113.5	50501.3	35208.8	19525.9
627	RP	POS	FC	10.71	374.327			4	1.25301	0.0824144	-0.256419	805291	714561	646552	523565	0.339227	-0.152019	715303	542052	633612	532704	0.154751	-0.487803	1.08425e+06	1.06071e+06	707477	484085
628	HILIC	POS	FC	7.66	308.128			4	1.30946	0.0827015	0.236211	859206	530667	1.01258e+06	767968	0.0630834	0.282897	829075	461695	1.00776e+06	801567	0.682175	0.126372	952611	709948	1.03527e+06	598309
629	HILIC	NEG	FC	7.03	194.947			4	1.24776	0.0831074	-0.243312	3.13673e+06	780817	2.94653e+06	782607	0.34511	-0.14843	3.0941e+06	738199	2.98093e+06	786693	0.0656863	-0.581221	3.26889e+06	908455	2.78458e+06	758085
630	RP	POS	FC	10.71	357.3	MAG 18:1	10 eV: 265.2531 (100), 339.2897 (95), 247.2410 (60), 121.1003 (40), 135.1168 (35), 357.2985 (25), 283.2653 (20), 149.1325 (15), 109.1012 (15), 69.0686 (15), 55.0532 (15), 97.1014 (15), 83.0832 (10), 81.0699 (10), 57.0699 (10)	1	1.24366	0.0833119	-0.25534	1.37057e+06	1.22562e+06	1.09865e+06	904193	0.33398	-0.153724	1.22076e+06	941358	1.07742e+06	923609	0.157368	-0.485323	1.83496e+06	1.80516e+06	1.19864e+06	817097
631	RP	POS	FC	10.71	339.289			4	1.23706	0.0834055	-0.253913	390699	328498	317321	249483	0.346852	-0.148667	350256	248577	312811	255158	0.147007	-0.497093	516075	489672	338553	224569
632	HILIC	POS	FC	1.02	242.1	adduct of pantothenic acid		4	0.951458	0.0834654	-0.243365	265677	78394.8	246678	77745.3	0.347436	-0.149096	262854	78718.5	251129	78568.8	0.0396509	-0.648039	274429	78735.9	225721	71586.9
633	HILIC	NEG	CSF	6.28	488.161			4	0.898487	0.08351	-0.288302	183974	403116	102390	162846	0.35724	-0.175229	140153	362191	95668	145546	0.134172	-0.513754	319817	495901	133757	228414
634	HILIC	POS	CSF	2.51	537.169	adduct of inosine		4	0.910973	0.0835262	0.235992	562042	441133	690055	643765	0.0406726	0.312742	538498	363790	701612	679328	0.994821	0.00203728	635025	630314	636125	449095
635	RP	POS	FC	11.06	1006.66			4	1.05548	0.0837017	-0.272726	98497.2	131603	71103.2	69287.4	0.261233	-0.202067	92912.4	130616	72765.2	68794.9	0.132947	-0.502479	115810	136545	63277.7	72547.4
636	RP	NEG	FC	2.54	382.1			4	1.101	0.0837218	-0.26219	127526	62012.7	114207	39588	0.0776394	-0.304508	129729	62737	113924	41067.9	0.735395	-0.110725	120698	60769.9	115538	32432.3
637	RP	POS	FC	6.41	1224.38			4	0.930582	0.0837526	0.236635	150407	67461.4	168798	87972.5	0.112293	0.244376	154543	69205.2	174247	92055.7	0.765612	0.0909496	137587	61616.8	143141	60525.7
638	RP	POS	CSF	11.07	518.323			4	1.028	0.0838043	0.238934	15381.5	8688.53	17637.9	10199	0.188595	0.20535	15797.4	8950.07	17775.9	10319.2	0.283056	0.327918	14092	7895.44	16993.9	9803.66
639	RP	POS	CSF	8.31	129.128	2-Ethylhexanal	10 eV: 69.0685 (100), 96.9607 (80), 73.0642 (70), 129.0930 (30), 111.1177 (30)	3	1.03843	0.0839943	0.243337	93515.1	20968	98591.2	20752.7	0.609561	0.0821371	94792.6	22325.4	96550.2	20472.7	0.00127403	1.04169	89555.1	15883.4	108116	19752.6
640	HILIC	POS	CSF	3.86	323.039			4	1.29278	0.0841593	0.235418	62981.5	30083.2	71753.8	44442.7	0.114268	0.242626	62573.2	31440.7	71739.5	44118.5	0.503642	0.20744	64247.3	26120.1	71820.9	46899.4
641	HILIC	NEG	FC	0.52	634.333			4	0.930205	0.0842562	-0.239509	61623.8	14363.2	57994.9	15940.1	0.404303	-0.129165	61122.6	13911.7	59143.3	16735.2	0.0151976	-0.813277	63177.7	15962.1	52587.6	10081.1
642	HILIC	NEG	FC	1.03	409.165			4	1.19765	0.084594	-0.254738	59682.3	42868.1	50233.6	31315.5	0.249554	-0.19393	59249.4	46406.3	51514.1	33368.1	0.0374785	-0.693844	61024.2	30294.7	44204.6	18187.5
643	HILIC	NEG	FC	0.97	68.9956			4	0.863576	0.0846319	-0.24043	534905	81820.7	514638	86763.4	0.167321	-0.216106	531938	77008.1	514299	86235.2	0.334905	-0.296518	544101	96867.2	516235	91087.3
644	HILIC	POS	CSF	0.7	788.616			4	1.25188	0.0846871	0.23826	999264	526802	1.13566e+06	618115	0.236823	0.184631	1.01633e+06	519969	1.11975e+06	600326	0.173572	0.417538	946366	557850	1.2099e+06	704482
645	HILIC	POS	FC	6.37	147.076			4	1.19325	0.0848487	0.234074	156074	75318.3	180596	134205	0.136398	0.22622	162278	79300.4	187676	145236	0.532103	0.193457	136841	58989	147263	48757.2
646	HILIC	POS	CSF	0.73	716.524			4	1.09236	0.0850161	0.238348	30404.2	19244.4	35506.4	23568.4	0.0761277	0.275974	29726.4	18703.8	35524.3	23314	0.694585	0.120667	32616.1	21300.1	35423.5	25232
647	HILIC	NEG	CSF	1.33	530.3			4	1.26131	0.0855016	0.238144	29427.1	13072.4	32768.2	14987.4	0.365618	0.140791	30754.8	12965.1	32739.2	15223.9	0.0693872	0.562537	25311	12855.6	32903.4	14138
648	RP	POS	CSF	12.7	736.544			4	1.23674	0.0856526	-0.2433	44606.5	12971.2	41526	12351.3	0.435587	-0.125701	44226.9	13877.2	42563.1	12595.9	0.00425069	-0.916284	45783.1	9853.25	36686.3	10002.6
649	HILIC	POS	FC	0.44	286.142			4	1.16252	0.0856693	-0.234261	123452	138553	84499.8	193997	0.112275	-0.242883	129836	142907	87264.4	207647	0.377983	-0.272005	103659	125412	71483.2	111172
650	HILIC	POS	FC	0.5	729.59			4	1.24345	0.0856993	-0.277315	61725	73903.5	46653.3	34793.4	0.176854	-0.253225	62313.2	80669.6	47627.9	35317	0.172532	-0.438358	59901.5	48854.5	42065	32524
651	RP	NEG	CSF	12.25	714.506	PE 34:2 (16:1_18:1 and 16:0_18:2 combined peak)	40 eV: 281.2484 (100), 279.2338 (50), 253.2172 (35), 255.2346 (10), 196.0407 (10)	2	1.13078	0.0857434	0.243642	64407.2	29237	71811.2	31540.4	0.0441386	0.324142	62450.1	28202.3	71993.7	30683	0.946154	0.0209754	70180.9	32159.6	70898.9	36304.8
652	HILIC	NEG	CSF	5.82	135.03			4	0.965248	0.0861632	-0.248083	80591.3	43455.2	70730.5	36041.2	0.150707	-0.233502	80836	42898.2	71404	37888.7	0.301657	-0.33817	79833	46275.1	67587.2	26148.7
653	RP	NEG	FC	10.58	562.223			4	1.10627	0.0861932	-0.243129	46340.6	26742.8	40043.9	25054.1	0.26755	-0.177491	44551.6	27964.3	39718.7	26493.3	0.0983837	-0.524614	51886.5	22258.8	41575.1	17051.5
654	RP	POS	CSF	11.75	531.41			4	1.04704	0.086398	-0.252041	445525	75616.3	428814	56988.1	0.159268	-0.237272	443876	79658.5	427569	57793.3	0.375781	-0.274116	450636	62986.5	434622	53852.5
655	RP	POS	FC	10.56	254.175			4	1.0545	0.0866155	0.23708	630574	91627.6	653798	104291	0.398777	0.133124	634543	100712	648195	104382	0.014618	0.78973	618269	54927.7	680180	101863
656	HILIC	POS	CSF	0.46	109.101			4	1.46746	0.0867275	0.243022	126554	40583.8	136104	38016	0.0720477	0.288087	123615	40516.8	135166	39671.3	0.659593	0.13812	135663	40443.3	140485	29378.8
657	HILIC	POS	FC	8.56	184.073			4	1.12679	0.0870494	-0.252297	605456	377713	522679	278478	0.372686	-0.14635	570792	359043	523111	292559	0.0736838	-0.613732	712915	422209	520644	204353
658	HILIC	POS	CSF	1.57	137.046	isomer of hypoxanthine	10 eV: 137.0455 (100), 94.0406 (10), 119.0283 (5)	4	0.875491	0.0870632	-0.238437	941445	161199	901488	173960	0.0476896	-0.308717	950844	152493	898748	185009	0.967251	0.0132223	912307	186919	914274	110587
659	HILIC	POS	FC	0.5	706.538			4	1.21245	0.0870734	-0.294284	57927.3	93036.8	39544.9	31892.6	0.126064	-0.306758	61335.3	104342	40250.5	33126.8	0.31123	-0.327833	47362.5	42334.4	36222.9	25625.1
660	HILIC	NEG	CSF	1.01	236.093			4	1.3452	0.0871488	-0.25315	99161.1	89145.6	79684.5	64728.6	0.504187	-0.105518	88840.9	66812	81668.6	69133.9	0.0637544	-0.70504	131154	134621	70425.4	37648.1
661	HILIC	POS	FC	7.06	260.172			4	0.966074	0.0872562	-0.245421	189044	89981.6	168490	77522.4	0.414796	-0.129509	181020	79060.1	170833	78259.9	0.07081	-0.590846	213921	116570	157459	74549.6
662	RP	NEG	CSF	10.22	480.309			4	1.06296	0.0874294	0.23321	38458.9	26583.7	45992	38019.7	0.130778	0.231132	39664.4	26540.9	47360.6	40055.1	0.549142	0.183182	34722	27050.9	39605	26262.6
663	HILIC	POS	FC	1.39	175.002			4	1.00374	0.0874797	0.235745	875919	126014	908199	147837	0.232226	0.186057	878492	128655	904315	148920	0.149608	0.442559	867942	120278	926485	144287
664	HILIC	POS	FC	0.72	370.295			4	1.2657	0.0877296	0.232837	46042.6	38456.6	56723.1	53285.8	0.290743	0.164385	44957.9	42084.4	52434.7	48882	0.075651	0.593782	49405.1	24555	76914.5	68103
665	RP	POS	FC	2.48	192.033			4	0.808214	0.0880364	-0.24855	38762	24302.3	33364.1	19132.8	0.36632	-0.148314	37036.5	24824.8	33695.4	20230.8	0.0377836	-0.696717	44111.1	22348.4	31804.6	12978.6
666	HILIC	NEG	CSF	1.42	214.957			4	1.51673	0.0881683	0.235411	57896.3	18437.1	62638.1	21848.8	0.198161	0.198735	59396.5	17226.2	63310.9	22166.7	0.33317	0.297463	53245.4	21595.4	59498.5	20447.4
667	HILIC	NEG	FC	7.03	96.9695			4	1.25636	0.0882053	-0.238616	376490	77813.7	357674	79897.6	0.397804	-0.132385	371560	72443.8	361504	79467.5	0.0571251	-0.598963	391774	92945.6	339639	81138.9
668	RP	NEG	FC	10.62	609.367			4	1.18633	0.0882285	0.231871	2927.11	1344.65	3313.63	1989.25	0.0518613	0.29631	2931.47	1272.09	3433	2113.04	0.703472	-0.119708	2913.61	1585.11	2751.63	1121.04
669	HILIC	NEG	FC	0.87	316.101			4	1.14749	0.0882367	-0.25625	38393.6	33275.1	31290.9	22160.9	0.235854	-0.200047	38288.6	32880.9	32655.5	23437.5	0.110642	-0.569638	38719.3	35342.4	24866.1	13296.1
670	HILIC	POS	CSF	0.65	730.539			4	1.20327	0.0884351	0.233699	112602	60102.4	128685	77536.3	0.121252	0.23917	112770	59207.2	129157	77824.6	0.505333	0.202584	112079	64381.2	126480	77787.7
671	RP	POS	CSF	13.26	553.371			4	1.25034	0.0885205	-0.233976	381747	52066.9	367965	65740.5	0.254395	-0.176525	381070	51137	370962	63381.9	0.141239	-0.452949	383847	56174.8	353979	75707.4
672	RP	POS	CSF	13.26	632.378			4	1.01601	0.0886107	-0.240384	49715.3	7055.47	48044.3	6847.5	0.203136	-0.204607	49583.4	7270.37	48143.7	6802.85	0.224906	-0.371737	50124.2	6502.51	47580.5	7183.01
673	HILIC	POS	FC	1.45	60.0807	fragment of choline		4	1.06154	0.088615	-0.236711	269244	55567.9	255517	60415.1	0.339515	-0.14896	267312	54843.2	258591	62255.6	0.0461506	-0.631736	275232	58798.4	241044	49439.4
674	HILIC	NEG	CSF	5.31	174.041	N-Acetylaspartate (NAA)	10 eV: 88.0407 (100), 174.0409 (45), 130.0506 (25), 58.0298 (25), 114.0196 (15), 115.0038 (15), 156.0308 (10)	2	1.07539	0.0886185	0.238001	1.333e+06	675899	1.49789e+06	709729	0.442218	0.120769	1.40456e+06	657184	1.48702e+06	708406	0.0496227	0.611517	1.11119e+06	701769	1.54865e+06	728976
675	HILIC	POS	FC	1.45	104.109	Choline	10 eV: 104.1074 (100), 60.0809 (25)	2	1.07093	0.0888506	-0.237303	1.14911e+08	2.07511e+07	1.09847e+08	2.19285e+07	0.28352	-0.167648	1.14408e+08	2.02524e+07	1.10813e+08	2.26346e+07	0.0828454	-0.549536	1.1647e+08	2.27054e+07	1.05298e+08	1.79544e+07
676	HILIC	POS	CSF	0.55	332.317			4	0.874341	0.0890134	0.243195	246213	112632	272064	99966.8	0.675639	0.0677988	257218	109959	264211	96327.2	0.00782764	0.850724	212098	116806	308715	110335
677	HILIC	NEG	FC	7.84	210.963			4	1.2395	0.0891675	-0.235384	133552	9451.19	131185	10658.5	0.230805	-0.185804	132569	9114.26	130702	10977.5	0.283255	-0.332075	136601	10058.3	133461	8853.44
678	HILIC	POS	FC	3.59	235.165	adduct of glycine betaine		4	1.14534	0.0892022	-0.257611	577978	684652	433497	437046	0.091594	-0.301776	616121	719487	447578	397518	0.599717	-0.159783	459733	562953	367198	595308
679	RP	POS	CSF	13.26	588.503			4	1.15738	0.0892192	-0.238638	76954.7	15223.9	73301.2	15395.8	0.214945	-0.198377	76569.8	15397.4	73569.4	14851.7	0.227356	-0.369388	78148.1	14997.2	72049.7	18021.5
680	RP	POS	FC	1.94	247.128			4	1.22716	0.0892862	-0.247535	130060	125732	102238	99060.3	0.319212	-0.164032	125770	129216	106657	103825	0.0459608	-0.662389	143361	116374	81435.2	70604.2
681	RP	NEG	FC	10.89	428.187			4	0.842315	0.0893087	0.233317	8816.81	1949.73	9325.91	2414.25	0.701861	0.0590687	8983.18	1929.28	9110.62	2385.67	0.00308785	0.946856	8301.07	1971.26	10339.6	2334.55
682	RP	POS	CSF	13.26	617.34			4	1.17596	0.0902415	-0.23428	132629	13779.8	129138	16019.9	0.178207	-0.211734	132391	14150.3	129259	15437.8	0.325011	-0.301833	133366	12879.9	128576	18861.5
683	RP	POS	CSF	14.63	638.573	DAG 36:2 (18:1_18:1, NH4+)	10 eV: 339.2888 (100), 603.5337 (75), 621.5433 (15), 638.5760 (10)	2	1.04023	0.0904878	0.230713	217846	98402.8	245990	145575	0.120799	0.236534	213614	89857.1	242165	151552	0.368006	0.276765	230963	122957	263840	114626
684	HILIC	POS	FC	4.95	86.06	fragment of GABA		4	1.21332	0.0905767	-0.242612	766456	171158	727692	148395	0.272706	-0.175565	763987	159741	736672	151426	0.105304	-0.529977	774110	207084	685413	127637
685	RP	POS	CSF	13.34	784.587	PC 36:3	20 eV: 184.0714 (100), 784.5842 (75)	2	0.920936	0.090597	0.239567	539091	514933	668198	562904	0.0168721	0.384835	494984	510070	702365	567698	0.289928	-0.331452	669208	520062	497366	516843
686	HILIC	NEG	CSF	0.44	518.141			4	0.974089	0.090721	-0.235317	3104.2	844.139	2896.09	924.653	0.567783	-0.0880085	2946.88	741.765	2872.05	958.911	0.0346216	-0.67815	3591.9	969.638	3008.29	751.527
687	HILIC	NEG	FC	7.09	275.089	L-gamma-Glutamyl-L-glutamic acid	10 eV: 128.0362 (100), 146.0464 (95), 275.0892 (90), 239.0666 (35), 257.0775 (25)	2	1.2615	0.0913912	-0.245816	257917	170341	220451	134488	0.527895	-0.102187	242907	159805	227586	140072	0.0222544	-0.792868	304446	196715	186858	99898.9
688	HILIC	POS	CSF	4.61	203.139			4	1.05264	0.0914321	0.230546	52845.5	67388.9	76086.5	134228	0.0383327	0.325801	47188.6	44111.4	76875.4	138128	0.953774	0.0176316	70381.8	112627	72405	116868
689	HILIC	POS	FC	7.64	285.12			4	1.19595	0.0914885	-0.2443	61627.2	38537	53074.3	31483.1	0.392033	-0.140063	60153	40137.9	55012.7	33262.1	0.0136818	-0.842847	66197.3	33612.9	43947.5	19183.8
690	RP	POS	CSF	13.26	560.473			4	1.24347	0.0916418	-0.235426	2.0522e+06	516827	1.9267e+06	549324	0.239521	-0.185904	2.04223e+06	513313	1.94467e+06	536260	0.173938	-0.417222	2.0831e+06	539870	1.84283e+06	611890
691	RP	POS	FC	5.69	259.058			4	0.910311	0.0919106	-0.24714	18680.8	19912	14352.6	15114.7	0.420593	-0.131422	17671.2	18820	15394.8	15822.6	0.0362224	-0.742848	21810.8	23227.5	9445.65	10063.7
692	HILIC	POS	FC	0.5	732.554			4	1.22878	0.091947	-0.276528	401325	519708	298319	225291	0.138561	-0.283761	414776	575773	300595	228998	0.362722	-0.286798	359627	291043	287603	211225
693	RP	POS	CSF	11.75	590.483			4	1.02402	0.0923028	-0.248231	294452	47944.5	284100	35460.1	0.18378	-0.225081	293195	50722	283448	35884.5	0.320648	-0.307258	298348	38970.1	287142	33974.2
694	HILIC	POS	FC	7.02	205.082	Glu-Gly	10 eV: 76.0386 (100), 130.0491 (75), 84.0442 (55), 188.0550 (40), 205.0820 (25), 142.0508 (10)	2	1.31067	0.0924454	-0.245076	686280	512993	573863	404415	0.460098	-0.120125	650155	488545	595698	418125	0.0324955	-0.725947	798268	581519	471055	319960
695	RP	POS	FC	7.29	246.17			4	0.915421	0.0924959	-0.250591	61607	54369.5	50042.4	37929.3	0.364918	-0.150561	59622.2	51701.8	52754.2	39529.9	0.054158	-0.68294	67759.9	62987.1	37274.3	26290.5
696	HILIC	POS	CSF	0.65	786.601			4	1.28377	0.0925138	0.234961	4.66557e+06	1.987e+06	5.14555e+06	2.09864e+06	0.0916658	0.264195	4.62634e+06	1.78155e+06	5.13101e+06	2.03893e+06	0.576246	0.171247	4.78718e+06	2.57317e+06	5.2134e+06	2.40467e+06
697	HILIC	NEG	CSF	0.42	393.277			4	1.31761	0.0927301	-0.230702	7903.83	1207.8	7586.16	1546.19	0.241276	-0.180673	7802.72	1141.13	7565.09	1489.3	0.276223	-0.333035	8217.29	1378.94	7684.45	1820.91
698	RP	POS	CSF	9.93	502.294	LysoPE 20:4	10 eV: 361.2756 (100), 502.2928 (5)	2	1.00386	0.092901	0.229889	55148.6	38307.4	65476.6	51544.9	0.13787	0.2288	56662.5	40969.9	67558.1	54271.2	0.587659	0.164767	50455.5	28919.5	55763	35504.8
699	RP	POS	FC	13.06	760.585	PC 16:0_18:1	10 eV: 760.5856 (100), 184.0771 (5)	2	1.19029	0.0930443	-0.243851	1.59414e+06	2.42576e+06	1.06094e+06	1.94743e+06	0.140772	-0.241112	1.58813e+06	2.42972e+06	1.04848e+06	2.04665e+06	0.436618	-0.252993	1.61277e+06	2.47624e+06	1.11961e+06	1.42237e+06
700	HILIC	POS	FC	6.04	166.053	Methioninesulfoxide	10 eV: 74.0233 (100), 56.0502 (30), 149.0237 (25), 120.0798 (15), 166.0530 (5)	2	1.13012	0.0940601	-0.251728	68325.2	71187.9	53410.2	47313	0.15369	-0.248543	71006.1	79297.1	55070.1	48938	0.210283	-0.384376	60014.4	36337.9	45594.9	38690.2
701	RP	POS	CSF	1.46	269.089	Inosine	10eV: 137.0457 (100), 269.1122 (2)	2	0.798415	0.0940639	0.22787	282562	153771	327767	242995	0.149531	0.219594	284842	149733	329221	254462	0.399505	0.256973	275493	169572	320981	184457
702	RP	NEG	FC	10.89	611.397			4	1.1759	0.0940691	0.234452	9472.74	1559.19	9842.18	1592.3	0.311837	0.159209	9558.75	1518.79	9807.51	1606.25	0.112798	0.493612	9206.11	1690.96	10005.4	1547.47
703	HILIC	POS	CSF	0.64	784.585			4	1.0602	0.0948641	0.229874	3.29456e+06	1.4255e+06	3.65976e+06	1.75187e+06	0.186107	0.203736	3.32831e+06	1.35696e+06	3.64964e+06	1.79736e+06	0.295281	0.32217	3.18995e+06	1.65409e+06	3.70701e+06	1.55578e+06
704	RP	NEG	FC	10.42	546.281			4	0.958967	0.094865	-0.234499	71025.3	16473.8	67161.5	16479.8	0.28912	-0.165102	69778.7	14349.4	67229.7	16528.4	0.183745	-0.419307	74889.9	21797.1	66840.5	16596.7
705	RP	NEG	CSF	12.65	774.543	isomer of PE 40:7		4	0.991253	0.0950801	0.234182	50004.8	26062.4	56159.6	26501.4	0.078209	0.282579	49080.4	28286.5	56937.7	27324.4	0.955255	-0.0170243	52870.5	17761.9	52528.5	22413.4
706	RP	NEG	FC	1.13	302.052			4	1.14512	0.0952078	0.229832	284056	93545.2	307610	111425	0.250195	0.177067	290979	89818.4	309194	115924	0.210047	0.389913	262595	103750	300154	88902
707	HILIC	NEG	FC	0.99	236.093			4	1.12197	0.0955735	-0.256261	112995	144612	83462.2	85874.3	0.356669	-0.158776	107096	145047	88203.6	92922.5	0.0465577	-0.797669	131281	145408	61137.8	30463.1
708	RP	POS	FC	13.39	537.395			4	0.996369	0.0956007	-0.235292	1.75475e+06	356667	1.67253e+06	342208	0.291316	-0.167437	1.72272e+06	343480	1.66516e+06	344080	0.192731	-0.404817	1.85402e+06	387076	1.70721e+06	338261
709	RP	POS	FC	13.39	329.214			4	1.09695	0.0956119	-0.244066	90821.6	29708	84427.1	22691.8	0.198771	-0.216078	89568.4	30931.2	83793.7	22519.1	0.339698	-0.294053	94706.4	25882.2	87409.1	23750.4
710	RP	POS	FC	10.8	387.183			4	1.16488	0.095641	-0.238047	92903.3	43326.3	83178.6	38377.9	0.297981	-0.166379	90179.2	41862.1	83374.6	39934.2	0.132905	-0.486946	101348	47719.4	82255.7	30697.8
711	HILIC	POS	FC	5.63	189.123	N-Acetyl-L-lysine	10 eV: 126.0892 (100), 189.1236 (40), 67.0532 (50)	2	1.12828	0.0962917	-0.253033	81516.1	80062.9	65050.7	50081.5	0.343599	-0.159133	77998.6	73350.3	67939.5	53073	0.0893683	-0.63466	92420.6	99439.2	51449.5	29673
712	HILIC	NEG	CSF	1.42	216.955			4	1.47722	0.096331	0.229416	56094.1	17876.8	60589.7	21315.4	0.25337	0.176103	57855.7	16625.7	61228.4	21677.3	0.263486	0.34442	50632.9	20819.7	57609.3	19691.7
713	RP	NEG	CSF	11.22	504.257			4	1.04511	0.0964136	0.231405	206246	88198	227553	95958.6	0.0633855	0.292868	207065	86311.3	233489	94140.4	0.897905	-0.0390047	203708	96106.2	199854	101510
714	HILIC	POS	FC	0.69	195.123			4	0.618013	0.0964158	0.2296	97132.1	22718.5	106286	57018.3	0.0551823	0.295295	96031.3	24158.5	108662	61391.2	0.422549	-0.245911	100545	17617	95096.5	26694.6
715	RP	POS	CSF	10.45	293.18			4	1.1241	0.096643	0.235786	21386	13189.4	24391.3	12302	0.154259	0.225719	21580.3	12319.4	24411.2	12763.2	0.399765	0.269982	20783.5	15933	24298.4	10104.9
716	HILIC	NEG	FC	1.8	478.294			4	1.14299	0.0976426	-0.243098	246465	127292	219317	96061.9	0.285303	-0.178887	244835	137328	223474	101495	0.0403861	-0.669113	251518	92167.3	199743	62592
717	HILIC	POS	FC	6.25	280.092			4	1.0368	0.0977614	0.237677	819911	303488	886957	260690	0.242671	0.188158	826341	283778	877468	259663	0.188728	0.416707	799978	365462	931637	266441
718	HILIC	POS	CSF	6.11	155.043			4	0.909112	0.0978225	-0.236976	185492	105475	161991	92867.7	0.0396422	-0.333756	192002	101579	159510	93128.7	0.799796	0.0786905	165311	117190	173570	92710.3
719	HILIC	POS	CSF	2.51	269.089	Inosine	10 eV: 137.0455 (100), 269.0853 (5)	2	0.912686	0.0980227	0.226407	817563	385287	919545	515588	0.0708437	0.275972	805242	333675	926286	543543	0.817041	0.0728273	855758	522839	888089	365023
720	HILIC	POS	CSF	1.42	468.309	LysoPC 14:0	10 eV: 468.3076 (100), 104.1098 (20), 184.0734 (20)	1	0.912472	0.0983714	0.228271	93737	66149.9	119536	159889	0.168036	0.213301	96927.9	63935.5	122092	172011	0.323015	0.301616	83845.5	73448.6	107610	84131.2
721	HILIC	POS	FC	5.73	247.163		no autoMSMS	4	1.05943	0.0983795	-0.23545	20213.1	10601.9	17839.8	9557.91	0.638833	-0.0740989	18829.9	9618.03	18108.6	9850.48	0.020576	-0.769005	24501.1	12513.5	16574.2	8102.39
722	HILIC	POS	CSF	1.26	249.107			4	1.0933	0.0987099	-0.238191	67791.8	24745.9	62373.5	20749.1	0.328007	-0.150831	65248.1	16567.4	62383.5	21417.2	0.183396	-0.458515	75677.2	40531.4	62327.2	17700
723	RP	POS	FC	3.3	222.08			4	1.11317	0.0989029	-0.2431	39437.9	31737.9	32728.8	23458.4	0.293451	-0.173271	39118.9	31130.7	34269.3	24847.4	0.0795015	-0.625249	40426.7	34373.1	25475.8	13450.9
724	HILIC	NEG	FC	4.64	181.072			4	1.15761	0.098908	0.225653	240296	162330	282626	212841	0.0831791	0.26561	240910	158895	291876	224866	0.988913	0.00431361	238393	176850	239074	138712
725	HILIC	NEG	FC	6.14	217.064			4	1.1658	0.099236	-0.2324	470039	175039	429983	169682	0.225941	-0.188242	466784	148959	436264	175311	0.204592	-0.416333	480131	243390	400411	139571
726	HILIC	NEG	CSF	1.04	455.203			4	1.32521	0.0994232	-0.246506	11117.2	12824	8455.94	8768	0.493174	-0.108508	9807.54	9282.27	8791.12	9452.05	0.0839145	-0.685946	15177.2	20038.2	6891.76	4119.55
727	RP	POS	FC	5.69	237.076			4	0.862492	0.0994306	-0.240283	24048.5	25226.8	18648.6	19719.5	0.394842	-0.138879	23275.3	24543.2	20138.8	20625	0.0372188	-0.729047	26445.7	27769	11632.3	12868.6
728	HILIC	POS	CSF	6.76	170.093	3-Methylhistidine	10 eV: 170.0919 (100), 109.0758 (50), 126.1027 (45), 68.0490 (20), 96.0686 (5), 153.0658 (5)	2	1.0067	0.0995415	-0.261588	201340	445947	113376	226592	0.256143	-0.176258	157124	201364	117860	244166	0.204524	-0.520007	338409	831548	92450.8	114432
729	HILIC	POS	FC	1.16	548.37			4	1.36539	0.0996353	-0.235267	107081	37661.8	98733.5	33301.7	0.235884	-0.189744	106665	36144.3	99978.1	34335.2	0.174994	-0.437672	108372	43015.4	92873.3	27809.6
730	RP	POS	CSF	14.63	643.529			4	1.03272	0.0999172	0.224219	101536	38879.6	112311	57233.9	0.140892	0.224536	99640.9	36243.6	110396	59554.2	0.324766	0.302475	107410	46678.5	121249	44823.7
731	HILIC	NEG	FC	3.37	124.991			4	0.883673	0.100043	-0.241406	160804	83550.9	143117	62981.4	0.0516163	-0.330615	162862	87576.6	138079	62341.7	0.544981	0.186586	154427	71272.7	166840	61786.1
732	RP	POS	CSF	10.5	570.547			4	0.8077	0.101208	0.231367	126618	66309.9	141720	64237.4	0.747825	0.0515823	132261	64884.4	135489	60284.7	0.00708494	0.855382	109126	69302.5	170800	74898.8
733	RP	POS	FC	10.75	418.295			4	1.2395	0.101381	-0.246081	39596.9	45988.9	30165.9	30660.8	0.452979	-0.124899	37060.6	43221.9	32320.7	32678.7	0.03922	-0.792284	47459.3	54154.7	20020.3	15110.8
734	HILIC	POS	CSF	1.07	272.111			4	1.30086	0.10142	0.240899	55451.3	71466.3	73375.4	77343.4	0.472499	0.119053	66862.8	75880.9	75939.7	76603.2	0.0136595	0.903499	13609.1	23996.4	61222.9	81402.4
735	HILIC	NEG	FC	4.25	293.049			4	0.9069	0.10151	0.226567	93472.4	67418.2	120746	173337	0.0974318	0.257014	93568.7	65864.5	126177	187882	0.927526	0.0277838	93173.8	73818.2	95175.7	70290.4
736	HILIC	POS	FC	0.5	758.569			4	1.22755	0.101821	-0.259248	211667	258519	160987	132457	0.14372	-0.270113	216671	286164	159803	134907	0.47897	-0.219182	196153	147209	166564	122793
737	HILIC	POS	CSF	1.91	477.3			4	0.989563	0.101912	0.230058	84887.4	110430	110236	109935	0.421609	0.128757	100613	119154	115524	112467	0.039143	0.653823	36139.6	55655.6	85557.5	95510.2
738	RP	POS	CSF	8.59	260.169			4	0.868433	0.102385	0.226228	273013	190933	319244	217780	0.158674	0.218565	276839	168788	318148	209212	0.418599	0.247122	261152	252496	324360	259061
739	HILIC	POS	FC	6.25	130.05			4	1.1334	0.103265	0.221366	128686	145284	169190	220666	0.0982191	0.251352	125540	121570	168441	219787	0.604507	0.157462	138436	205919	172719	229523
740	RP	POS	FC	10.18	104.107			4	1.21761	0.103276	-0.230677	141754	24582	136257	23078.4	0.167753	-0.217396	141747	22229.1	136765	23603.9	0.342387	-0.303256	141776	31459.4	133865	20713.9
741	HILIC	NEG	FC	4.65	295.065			4	1.21998	0.103302	0.22478	549504	311809	625422	363672	0.101195	0.254161	553816	312232	642258	383719	0.908251	0.0359482	536139	318188	546153	238954
742	HILIC	NEG	FC	5.89	133.014			4	1.2064	0.103428	-0.240551	523038	241010	472954	175406	0.233138	-0.196928	522109	231340	481212	184008	0.179227	-0.461154	525920	275310	434070	123038
743	HILIC	POS	CSF	4.27	368.22			4	0.956204	0.10368	0.234132	235873	59909.9	248858	51011.8	0.311868	0.16223	238633	56699.5	247561	53368.8	0.125577	0.509425	227318	69843.5	254912	38491.2
744	RP	POS	CSF	13.18	752.561			4	1.07301	0.104193	0.221331	626497	375323	730078	560663	0.270103	0.168344	649120	389786	731956	594346	0.125538	0.471412	556366	325433	721315	374377
745	HILIC	POS	CSF	0.51	152.071	Acetaminophen (Paracetamol)	10 eV: 110.0594 (100), 152.0700 (80), 92.0479 (5)	2	0.828084	0.104258	0.223168	170478	556278	371392	1.24428e+06	0.191456	0.19968	171149	585071	357845	1.28488e+06	0.274821	0.349089	168401	469275	434614	1.05591e+06
746	HILIC	NEG	FC	6.14	216.067			4	1.1566	0.104272	-0.228594	115675	43026.5	105931	42229.7	0.246475	-0.180459	114926	37556.9	107613	43498.5	0.187836	-0.428339	117997	57933.3	98012.2	35382
747	HILIC	POS	FC	6.75	95.0604	Aminopyridine	10 eV: 95.0609 (100), 67.0825 (5)	2	1.06905	0.104352	-0.227479	81366.7	19767.1	76831.3	20108.5	0.312618	-0.156871	80912.5	17839.6	77868.3	20971.4	0.102236	-0.539591	82775	25323.2	71948.7	14804.2
748	RP	POS	FC	5.69	254.103		10 eV: 45.0332 (100), 149.0232 (90), 237.0733 (35), 89.0581 (15)	4	0.883586	0.10436	-0.236418	81835	85598.8	63730.5	67557.5	0.413461	-0.132909	78828	82047.1	68684.9	70585.7	0.0416102	-0.711727	91156.5	97485.9	40403.5	45133.4
749	HILIC	NEG	FC	7.17	359.05			4	1.15976	0.104623	-0.235066	49615.5	33954	42383.1	27581.5	0.222917	-0.19346	48507.4	28414.2	42998.5	28537.1	0.257098	-0.382802	53050.7	48025	39485.4	22848.5
750	RP	POS	FC	11.02	513.387			4	0.780178	0.105031	0.235303	66268.5	81940.4	92328.8	139563	0.10103	0.264654	64693.8	83223.7	92209.1	124710	0.677958	0.150111	71641.1	79618.4	92945.8	204234
751	HILIC	POS	FC	0.7	782.569			4	1.2405	0.105219	-0.256466	350907	420996	269151	216560	0.147308	-0.265203	369077	462855	277495	227796	0.321052	-0.321726	294581	251731	229865	150575
752	HILIC	NEG	CSF	2.53	557.135			4	0.853894	0.105237	0.221688	71523.9	47524.2	83819.5	63402.5	0.115675	0.241534	70894.6	46362	84425.3	65677.6	0.63796	0.14349	73474.9	52177	80992.5	52605.1
753	RP	POS	FC	10.86	550.387			4	1.28716	0.105246	-0.241145	354614	186165	316493	130007	0.153439	-0.243831	355255	193061	315769	130821	0.479314	-0.220862	352628	167574	319899	128799
754	RP	POS	CSF	13.26	537.397			4	1.18695	0.105259	-0.225846	5.43394e+06	1.32335e+06	5.12462e+06	1.41592e+06	0.216026	-0.196475	5.41394e+06	1.34463e+06	5.14813e+06	1.3611e+06	0.288139	-0.324674	5.49596e+06	1.28678e+06	5.01488e+06	1.67672e+06
755	RP	POS	FC	5.69	275.032			4	0.898086	0.105399	-0.236505	22488.9	23594.4	17538.8	18266.3	0.462543	-0.119189	21203.1	21997.3	18755.1	19079.5	0.0412904	-0.718013	26475.1	28242.8	11811.9	12601
756	HILIC	NEG	FC	1.41	216.955			4	1.38454	0.105528	0.221888	36211.2	18835.3	40937	23760.6	0.161227	0.216702	37405.2	19152.5	42062.2	23828.5	0.615309	0.152788	32509.9	17767.6	35639	23192.4
757	HILIC	POS	FC	6.26	169.059			4	1.05527	0.105675	0.219837	27488.1	7803.09	29645.1	11821.1	0.26256	0.170264	28546.2	7864.78	30291.7	12638.9	0.228803	0.372725	24207.8	6783.07	26600.8	6057.13
758	HILIC	POS	FC	5.64	217.129			4	1.09096	0.105742	-0.241562	62174.2	29056.9	56254.1	19958.6	0.395917	-0.141452	60998.4	27520	57586.2	20726.5	0.0633191	-0.652757	65819.1	33903.1	49982.2	14620.3
759	RP	POS	FC	10.89	363.287			4	1.13392	0.105755	-0.237535	854365	625471	724266	469939	0.351272	-0.154117	837690	639208	749747	502041	0.0437206	-0.719252	906059	593556	604294	245553
760	HILIC	NEG	FC	0.61	566.346			4	1.1288	0.105924	-0.231308	160025	97729.3	138822	85603.4	0.33661	-0.15367	155857	94985.1	141629	90192	0.0888203	-0.568768	172946	107327	125605	59139.6
761	HILIC	POS	CSF	1.22	546.354			4	0.860177	0.10647	0.223618	86244	58059.1	109090	146269	0.136228	0.232549	87788.2	53116.7	112381	158391	0.561511	0.178525	81457.1	72666.8	93729.5	64819.8
762	HILIC	POS	FC	5.26	152.071			4	1.16213	0.106509	-0.241032	174978	75582.7	159613	51910.1	0.271532	-0.186535	175505	76039.7	163499	52683	0.107596	-0.530582	173343	76073.7	141314	44660.4
763	RP	NEG	FC	4.94	202.108			4	1.10631	0.106656	-0.241254	126466	105771	105006	72137.6	0.252843	-0.190944	125864	101246	108944	75983.4	0.159591	-0.496371	128333	121566	86465	47130.8
764	RP	POS	CSF	10.61	357.301	MAG 18:1	10 eV: 265.2545 (100), 339.2903 (70), 95.0854 (50), 55.0528 (35), 109.1015 (40), 247.2437 (35), 121.0998 (30), 135.1154 (20), 151.1470 (15), 167.1403 (15)	2	0.766515	0.106684	-0.228158	906542	161763	870470	154439	0.328394	-0.156892	897978	167864	872480	157179	0.103233	-0.504329	933091	141796	861092	143727
765	RP	NEG	CSF	12.98	750.543	PE 38:5e (18:1e_20:4)	20 eV: 750.5433 (100), 303.2324 (50), 464.3142 (5)	2	0.902069	0.106948	0.219871	209283	101371	237786	157898	0.142348	0.223978	210292	103328	240106	162893	0.568527	0.176017	206156	97556.9	226490	133493
766	HILIC	NEG	FC	4.13	293.049			4	0.965167	0.10701	0.219914	197091	185647	259930	385838	0.0867334	0.261752	197974	184084	276385	415036	0.837407	-0.0627356	194354	195253	182456	184061
767	HILIC	NEG	FC	4.71	248.96			4	1.10041	0.107109	-0.220525	390447	81222.3	369928	104870	0.124376	-0.23596	385305	80308.1	362910	109512	0.88713	-0.0436726	406385	84052	402968	72451
768	RP	POS	CSF	4.34	400.17		10 eV: 400.1680 (100), 221.1059 (25), 352.2030 (25), 158.1167 (5)	4	0.922308	0.107217	0.257415	63131.3	473914	294604	1.32453e+06	0.812347	-0.0452931	85450.6	551655	62911.4	443604	0.0512351	1.10069	358.377	269.673	1.68476e+06	3.06036e+06
769	RP	POS	CSF	13.09	758.572	PC 34:2	10 eV: 758.5731 (100), 184.0721 (15)	2	0.791381	0.10725	0.21969	824404	1.08137e+06	1.11311e+06	1.54694e+06	0.00229955	0.471385	645573	750083	1.21094e+06	1.64868e+06	0.0870635	-0.583989	1.37878e+06	1.6586e+06	656558	814813
770	HILIC	NEG	FC	5.62	115.004			4	1.17781	0.107529	-0.238548	75157.7	35457.7	67908.2	25323	0.224885	-0.202109	75746.8	34632.7	69578.1	26410.8	0.16973	-0.46957	73331.5	38786.8	60045.5	17801.1
771	RP	POS	FC	1.19	436.193			4	0.930875	0.107673	-0.228916	464777	247206	410389	227980	0.0278593	-0.358161	462136	223229	385772	203189	0.586195	0.166708	472967	316932	524239	298176
772	HILIC	NEG	FC	1.41	214.957			4	1.41251	0.107699	0.220173	39024	20067.5	44081.5	25874.1	0.164153	0.214595	40279.7	20318.1	45252.4	26026.9	0.608707	0.155634	35131.1	19243.4	38568.6	24930.3
773	HILIC	NEG	CSF	4.5	155.874			4	0.850782	0.1078	-0.231208	216145	35501.7	208532	30352	0.163754	-0.226471	212683	32502.5	205774	28517.4	0.651144	-0.139681	226876	42675.4	221404	35673.3
774	HILIC	NEG	FC	4.84	371.137			4	1.1798	0.108071	0.21811	28731.7	30241.3	37334.5	48643.7	0.0510952	0.297057	27880.3	29983	40078.8	52145.6	0.419873	-0.253514	31370.8	31668.8	24413.4	23219.5
775	HILIC	POS	FC	6.71	288.119			4	1.13332	0.108347	-0.245395	78182.5	38351.4	70604.3	23412	0.772325	-0.0476808	71739.5	29806.9	70466.7	23582.9	0.0467713	-0.702669	98155.8	53503.3	71252.2	23072.2
776	RP	POS	FC	2.14	307.165			4	1.40627	0.109177	-0.231707	33180.8	11891.8	30675.4	9733.7	0.377144	-0.143819	32338	11432.3	30815.6	9738.36	0.114887	-0.500827	35793.4	13182.1	30015.1	9893
777	HILIC	POS	FC	1.71	479.089			4	1.05344	0.109339	-0.22306	65933.7	12953.5	62953.6	13766.5	0.347209	-0.146751	65182.5	12362.4	63254.6	13912.3	0.122735	-0.480689	68262.1	14734.7	61536.2	13249.7
778	HILIC	NEG	CSF	2.26	810.528			4	0.936456	0.10942	0.220002	53077.9	35627.1	61885.4	44440.4	0.139219	0.229214	52672.1	37086.7	62227.1	46285.1	0.558101	0.178113	54335.9	31514.1	60290.9	35353.4
779	RP	POS	FC	10.74	474.313			4	0.964171	0.109572	-0.239605	185819	195770	146493	132487	0.367457	-0.152522	175975	191106	151235	133304	0.0991572	-0.541058	216335	211755	124165	128949
780	RP	POS	FC	4.92	158.118			4	1.10114	0.10969	-0.236939	39686.3	30189.2	33547.5	21628.3	0.287593	-0.175159	39294	28323.1	34819.1	22772	0.132984	-0.532131	40902.6	36164.3	27560.5	13981.7
781	RP	POS	FC	2.99	261.145			4	1.18971	0.10972	-0.233446	122011	140928	92782.1	109485	0.381866	-0.14468	117974	149465	98710.6	116822	0.0189303	-0.812595	134526	112824	64868.5	58621.3
782	HILIC	POS	FC	4.77	160.034			4	1.0056	0.109755	-0.226258	236868	94477.8	216098	89124	0.0948172	-0.265465	242733	90614.4	218509	91888.1	0.624943	-0.15373	218687	105978	204744	75424.8
783	RP	POS	CSF	13.36	752.56	PE 38:5e (18:1e_20:4)	10 eV: 752.5612 (100), 611.5386 (20), 392.2912 (20), 361.2739 (15)	2	0.797721	0.109784	0.217657	640228	393595	749103	606831	0.108766	0.245705	638404	426044	767896	627997	0.897182	0.0399508	645882	278632	661403	498371
784	RP	NEG	FC	10.89	422.152			4	1.22355	0.109876	0.226368	32014.6	6274.6	33390.9	5884.69	0.468286	0.11645	32337.9	6294.7	33042.2	5802.39	0.0382642	0.649402	31012.6	6263.71	35032.5	6116.38
785	HILIC	NEG	CSF	5.61	196.072			4	0.72909	0.109991	0.218774	8016.77	4500.75	9161.65	5965.63	0.236153	0.183063	8461.81	4776.8	9455.45	6078.98	0.38126	0.270131	6637.14	3232.74	7790.58	5307.06
786	HILIC	POS	CSF	2.51	137.046	fragment of inosine		4	0.922409	0.11013	0.21849	1.76194e+06	686734	1.93804e+06	925285	0.0865349	0.261745	1.73936e+06	602375	1.94602e+06	976740	0.77924	0.088114	1.83194e+06	915828	1.90081e+06	647533
787	RP	POS	CSF	12.7	722.529			4	1.19612	0.11078	-0.225878	2.95038e+06	743709	2.78713e+06	701768	0.446192	-0.122933	2.93461e+06	801638	2.84089e+06	723233	0.00696534	-0.861246	2.99924e+06	539892	2.53625e+06	535278
788	RP	POS	FC	10.87	572.369			4	1.30803	0.110972	-0.232775	77415.9	47064	67698.8	36425.4	0.177764	-0.220139	76544.2	43211.3	67752.5	36663	0.405913	-0.267663	80118.3	58635.2	67446	36053.3
789	HILIC	NEG	FC	6.1	432.059			4	0.844835	0.111109	0.223218	96143	15952.1	99728.3	16171.8	0.625461	0.0770259	98002.2	16356.2	99279.8	16817.4	0.0063177	0.875059	90379.5	13405.4	101840	12788.5
790	RP	POS	FC	10.72	592.264			4	0.875426	0.111174	0.216293	4384.38	2169.01	5039.85	3891.94	0.262802	0.169882	4598.9	2151.33	5128.42	4082.64	0.238193	0.361337	3719.37	2140.51	4622.84	2860.18
791	HILIC	POS	FC	1.39	137.046	Hypoxanthine	10 eV: 137.0457 (100), 110.0337 (5), 119.0343 (5), 55.0281 (5)	1	0.941754	0.111306	-0.220877	1.5901e+07	1.26856e+06	1.56061e+07	1.40108e+06	0.217851	-0.191822	1.58717e+07	1.20703e+06	1.56212e+07	1.40509e+06	0.303171	-0.316537	1.59917e+07	1.47363e+06	1.55354e+07	1.40968e+06
792	HILIC	POS	CSF	1.23	524.372	LysoPC 18:0	10 eV: 524.3707 (100), 104.1077 (10), 184.0743 (5)	1	1.08537	0.111331	0.216573	774688	589747	946194	994072	0.188392	0.200231	796142	583417	958869	1.04198e+06	0.389738	0.262041	708180	619508	887044	745657
793	RP	POS	FC	10.99	601.44			4	0.62427	0.11189	0.220667	39963.9	32732	53256.3	87743.4	0.11766	0.241698	39570	32319.8	54138	88227.3	0.68617	0.12987	41184.8	34810.9	49105.2	87161.9
794	HILIC	NEG	CSF	0.96	206.031			4	1.18325	0.111995	-0.238788	8815.05	10207.6	6736.5	7201.49	0.478914	-0.116901	7896.41	9639.24	6883.78	7685.47	0.0541439	-0.736943	11979.2	11710.1	6055.38	4366.79
795	RP	NEG	FC	10.42	578.218			4	0.928903	0.112146	-0.222746	53581.1	15945.1	50016.3	16063.3	0.222113	-0.193689	53170.5	15906.3	50077	16035.9	0.310157	-0.311051	54854.2	16411.5	49730.1	16535.6
796	RP	NEG	FC	10.58	530.287			4	1.08893	0.11217	-0.229145	55218.2	31539.9	48059.7	30940.6	0.220096	-0.199313	53681.1	30463.3	47462.5	31937	0.347707	-0.296485	59829.6	34993.7	50708.1	26537.3
797	HILIC	POS	FC	5.89	132.077			4	1.28112	0.112228	-0.23127	1.7554e+06	779995	1.59422e+06	613876	0.342773	-0.156237	1.71371e+06	775692	1.6045e+06	622384	0.123672	-0.490503	1.88463e+06	799158	1.54583e+06	582276
798	HILIC	NEG	CSF	0.76	243.105			4	0.846565	0.112332	0.221038	40131.2	134118	71010.9	145288	0.41186	0.130505	49173.9	151845	68902.9	150504	0.0134011	0.860449	12099	39559	80848	120239
799	HILIC	NEG	CSF	0.44	155.874			4	0.9385	0.112386	-0.217267	133637	11961.5	130610	15901.5	0.362234	-0.139911	133089	12286	131061	16705	0.0511402	-0.607217	135334	11015.2	128504	11480.4
800	HILIC	POS	FC	5.26	169.097	Pyridoxamine (B6)	10 eV: 152.0703 (100), 134.0588 (30), 169.0974 (5)	2	1.17017	0.112449	-0.236838	699160	302578	638638	208506	0.277503	-0.183834	701858	305049	654195	213494	0.109228	-0.532825	690795	302415	565389	168307
801	RP	POS	FC	10.48	518.322			4	1.17883	0.112845	-0.221027	152239	69415.9	136466	73311.5	0.0738811	-0.281407	159057	67849.7	139116	73872	0.743275	-0.0999049	131104	71697.2	123987	70778
802	RP	POS	CSF	4.48	397.16			4	0.889451	0.112893	0.218168	30257.9	44799.5	41128.2	54851	0.158848	0.216884	29931.1	41930.3	40611.4	56558.8	0.431145	0.242954	31271.2	53945.7	43540	47051.2
803	HILIC	POS	CSF	2.51	313.126			4	0.868471	0.11313	0.216786	88808.6	52209.6	102463	73764	0.108731	0.245858	87494.3	48901.1	103001	77245.1	0.694755	0.120476	92817.1	62475.9	99952.1	55970.8
804	HILIC	POS	FC	0.72	494.325			4	1.31828	0.113498	0.216372	205904	72574.6	224044	95100.4	0.0248485	0.344781	204856	69214.4	233893	99219.9	0.156754	-0.459161	209152	84019.2	177674	53093.6
805	RP	POS	FC	5.18	358.259			4	0.844851	0.113565	-0.235524	36818.6	33577	29566.5	28005.6	0.210573	-0.21335	37268.6	34309	30545.2	28718.5	0.225168	-0.38809	35558.5	32258.9	24628.7	24067.7
806	HILIC	POS	FC	6.95	175.119	Arginine	20 eV: 70.0655 (100), 60.0570 (25), 116.0710 (15), 130.0970 (10), 158.0904 (5), 175.1200 (5)	2	1.10412	0.113742	-0.225379	6.82041e+06	1.4195e+06	6.51687e+06	1.2741e+06	0.117187	-0.249511	6.88611e+06	1.30988e+06	6.56009e+06	1.3034e+06	0.506974	-0.211587	6.61673e+06	1.73891e+06	6.31336e+06	1.12859e+06
807	HILIC	NEG	FC	6.8	189.052			4	1.14132	0.113812	-0.225515	135143	61704.5	121973	55094.6	0.334555	-0.153545	134214	58642.4	125295	57524.7	0.0884794	-0.570941	138024	71968	106330	39053.4
808	HILIC	POS	FC	1.56	114.066		no autoMSMS	4	0.919448	0.113829	-0.225318	342740	126479	315699	113546	0.301876	-0.164724	336589	122249	316798	118033	0.170004	-0.442464	361810	140395	310523	91428.3
809	HILIC	NEG	FC	0.68	248.96			4	0.949209	0.113962	0.218334	92528.3	16828.1	96479.1	19362.5	0.163722	0.219713	91169.6	16862.7	94974.9	17775.9	0.281795	0.331021	96740.2	16421.1	103562	24792.8
810	HILIC	NEG	FC	6.14	246.043			4	1.05232	0.114037	-0.227743	80610.2	31822.9	73956.4	26608.9	0.143683	-0.235754	81887.6	30053.5	75093.2	27586.2	0.398975	-0.275329	76650.2	37358.6	68604.3	21087.1
811	HILIC	POS	FC	0.69	185.128			4	0.987862	0.114183	0.2151	126518	150113	165494	212280	0.196947	0.199518	124243	163900	160903	203582	0.347988	0.304348	133572	98749.1	187110	253068
812	HILIC	NEG	CSF	0.75	229.089			4	1.15151	0.114311	0.217448	19147.6	54168.7	32189.5	65786.2	0.383956	0.138056	22065.6	60931.3	30528.9	61675.7	0.103944	0.56677	10101.6	21812	39938.9	83477.2
813	RP	POS	CSF	5.59	345.164			4	1.00079	0.114449	0.22275	74903.8	51059.6	86101.3	49478.9	0.303922	0.166214	75677.6	52505.6	83958.5	47136.5	0.150401	0.441775	72505.2	47492.1	96100.9	59330.4
814	HILIC	NEG	FC	6.1	145.062	Glutamine	10 eV: 109.0402 (100), 41.9978 (90), 84.0448 (75), 127.0513 (70), 145.0619 (70), 58.0298 (60)	1	1.17067	0.114507	0.214512	4.11168e+06	1.15738e+06	4.46939e+06	2.17768e+06	0.178708	0.204223	4.22898e+06	1.2155e+06	4.59356e+06	2.35495e+06	0.593049	0.164481	3.74806e+06	884990	3.88472e+06	776792
815	RP	POS	FC	11.5	433.331			4	0.805003	0.115	0.214497	98934.4	42368	112388	83070.6	0.18718	0.200249	100588	46825.7	114215	89278.5	0.343138	0.295241	93809.8	24010.1	103784	43555.3
816	HILIC	POS	CSF	2.53	291.07			4	0.908334	0.115361	0.223196	715522	137278	745210	128739	0.305908	0.161501	721314	128541	742647	135637	0.157855	0.467431	697569	163841	757170	91175.4
817	RP	POS	FC	10.89	358.331			4	1.14623	0.115487	-0.233316	214644	169872	180696	121138	0.341891	-0.159664	211844	179332	187157	129904	0.0393286	-0.735101	223326	140228	150274	58525.4
818	HILIC	NEG	FC	4.67	248.96			4	1.08693	0.115749	-0.215335	388350	82335.7	368123	105535	0.139184	-0.227198	382513	81613.6	360730	110140	0.883864	-0.0449427	406444	84025.1	402927	72482.9
819	HILIC	POS	FC	1.35	268.104	Adenosine	10 eV: 136.0620 (100), 268.1048 (60)	1	0.992636	0.116278	-0.235106	440685	436049	354711	295311	0.251093	-0.190894	428575	392744	362380	300787	0.253966	-0.384224	478225	559833	318606	271027
820	HILIC	NEG	CSF	1.94	161.045	3-Hydroxy-3-methyl-glutaric acid	10 eV: 57.0345 (100), 99.0457 (45), 101.0244 (30), 161.0447 (25), 59.0140 (15)	2	1.13023	0.116314	0.219821	33406.6	24027.1	38773.4	24801.3	0.296949	0.16968	34992.7	25713.9	39063.8	22272	0.278622	0.341428	28489.7	17454.5	37417.9	34844.4
821	RP	NEG	CSF	12.42	916.623			4	1.16587	0.116376	0.216986	4293.34	2543.95	4890.8	2962.94	0.201735	0.198394	4287.84	2441.92	4822.01	2943.05	0.325926	0.300274	4310.41	2906.06	5211.83	3097.91
822	RP	POS	CSF	8.56	223.206			4	0.979847	0.116493	-0.223318	16138.2	12966.5	13366.7	11854.6	0.277878	-0.176415	16290.7	13754.8	14021.4	11971.9	0.106185	-0.499043	15665.5	10442.2	10311.5	11014.9
823	RP	POS	FC	7.29	267.099			4	0.915484	0.116781	-0.231955	12288	10669.9	10157.3	7701.71	0.550334	-0.0982361	11677.8	10040.6	10789.1	8054.18	0.0270767	-0.805043	14179.6	12517.9	7182.93	4864.15
824	HILIC	POS	CSF	2.22	812.544			4	0.969485	0.116839	0.215885	50300.4	34253.5	58500.7	41715.5	0.21947	0.190618	50962.3	35620	58484.4	43302.7	0.294511	0.32026	48248.7	30375.2	58577.2	34125.7
825	RP	NEG	FC	10.42	478.294	LysoPE 18:1	10 eV: 281.2488 (100), 478.2932 (75)	1	1.15412	0.116897	-0.226931	1.24254e+06	635157	1.11176e+06	517451	0.278434	-0.178449	1.23326e+06	667682	1.12566e+06	538321	0.132323	-0.476447	1.27129e+06	536154	1.04631e+06	408271
826	RP	POS	FC	11.01	407.314			4	1.19152	0.116959	-0.230568	56776.9	66367.5	43287.3	50644.1	0.364183	-0.14574	50863.3	57949.8	42739.9	53528.8	0.170204	-0.493793	76073.8	87648	45864.8	34706.7
827	RP	POS	FC	1.14	148.06	fragment from NAAG		4	1.01634	0.117051	-0.223997	1.21202e+06	513219	1.10395e+06	451717	0.0619019	-0.301825	1.1832e+06	452035	1.05228e+06	415483	0.807526	0.0755093	1.30136e+06	675094	1.34722e+06	539504
828	HILIC	POS	FC	1.82	480.308			4	1.13087	0.117073	-0.230212	354443	193243	315545	144689	0.325023	-0.165137	352464	210729	322375	153688	0.028955	-0.717601	360575	128758	283385	86376.2
829	RP	POS	CSF	10.34	542.516			4	0.771033	0.117133	0.22155	167231	88467.6	186388	84469.9	0.923754	0.0153944	176596	88378.5	177898	80721	0.00198447	0.996436	138199	84354.3	226010	91895.9
830	HILIC	POS	FC	6.35	148.06	Glutamate	10 eV: 84.0445 (100), 102.0553 (40), 130.0499 (30), 148.0602 (5), 56.0500 (5)	1	1.09219	0.117243	-0.222859	1.23827e+07	2.55623e+06	1.18396e+07	2.31802e+06	0.475669	-0.112039	1.22701e+07	2.28341e+06	1.20057e+07	2.43652e+06	0.0457859	-0.704356	1.27319e+07	3.3087e+06	1.10575e+07	1.44553e+06
831	RP	POS	FC	2.28	152.071	Paracetamol	10 eV: 152.0703 (100), 110.0603 (50), 43.0175 (15), 134.0609 (5)	1	0.846035	0.117395	0.214868	270145	942165	604905	2.1738e+06	0.215608	0.188638	282268	1.03135e+06	593652	2.27003e+06	0.259483	0.371014	232561	606103	657888	1.68668e+06
832	HILIC	POS	FC	0.72	232.137			4	0.845921	0.117554	0.215514	57608.3	38910.6	66790	46297.2	0.260166	0.17563	57857.7	41391.7	65636.6	47190.8	0.171682	0.420299	56834.9	30874	72220.5	42338.4
833	RP	NEG	FC	1.1	341.038			4	0.938128	0.117556	-0.222944	90929.7	29085.9	84771.4	26159.3	0.332126	-0.155243	89233.7	27510.3	85081.7	25980.4	0.179291	-0.42047	96187.4	33739.2	83310.7	27509.7
834	HILIC	POS	CSF	1.91	148.043			4	0.840607	0.117652	0.21519	1.43352e+06	2.12912e+06	1.94516e+06	2.62612e+06	0.352327	0.144465	1.70371e+06	2.3396e+06	2.07484e+06	2.79845e+06	0.0469326	0.62768	595954	880528	1.34001e+06	1.49028e+06
835	RP	POS	CSF	8.66	223.206			4	0.967919	0.117674	-0.22293	16369.1	13093	13589	11848.5	0.30115	-0.168111	16419.5	13872.8	14240.2	12054.2	0.0848062	-0.535129	16212.9	10625.8	10550.1	10538.4
836	HILIC	POS	FC	4.79	205.068		no autoMSMS	4	1.11622	0.1179	0.214681	241708	199718	289568	246152	0.157692	0.218434	249048	210506	300810	263433	0.698647	0.120247	218955	164493	236638	129609
837	RP	NEG	FC	3.81	188.093			4	1.11576	0.118005	-0.231827	44506.9	35648.2	37436.7	25347	0.315387	-0.16333	43725.3	31384.3	38960.4	26962	0.143236	-0.543535	46929.8	47404	30262.4	13925.5
838	HILIC	POS	FC	1.14	550.386			4	1.26083	0.11861	-0.224329	180669	69226.2	166313	58766.6	0.178208	-0.221155	179563	69665.8	165521	57321.1	0.499273	-0.206934	184096	69513.3	170038	66356.8
839	RP	POS	FC	11.11	939.596			4	1.03851	0.118654	-0.24016	76574.4	89133.6	59569.3	52480.9	0.300564	-0.183423	73093.1	91053.8	60040.8	51264.9	0.188406	-0.419203	87366.4	84202.1	57349.1	59008.7
840	RP	POS	FC	10.89	249.258			4	1.16737	0.118702	-0.231778	89674.4	60866.4	77650.2	42889.3	0.356661	-0.155558	88912.1	64646.2	80326.6	45738.2	0.0305222	-0.762529	92037.3	48670.7	65049.1	22115.4
841	HILIC	NEG	FC	6.26	165.04			4	1.06304	0.119083	-0.21609	328845	118661	301815	131508	0.597104	-0.0816711	319809	113734	309487	139043	0.0112495	-0.858536	356856	131931	265696	80431
842	RP	NEG	FC	10.43	999.642			4	1.26188	0.11914	-0.231356	62473.7	43642.5	53856	30854.6	0.369161	-0.149879	60883.4	43634.4	55168.5	32626.8	0.0778559	-0.613074	67403.5	44422.5	47676.5	19931.9
843	RP	POS	CSF	12.47	766.54	PE 38:5	20 eV: 625.5211 (100), 766.5381 (10)	2	0.813676	0.120038	0.211856	1.62569e+06	419758	1.73499e+06	612139	0.179566	0.205589	1.63509e+06	455051	1.74949e+06	657890	0.450202	0.230003	1.59654e+06	291831	1.66733e+06	323710
844	RP	POS	CSF	8.57	244.228			4	0.958381	0.120511	-0.221485	16438.6	12805.5	13747.8	11492.5	0.286576	-0.174226	16567.5	13606.6	14383.2	11467.9	0.114197	-0.486798	16039.1	10220.5	10782.6	11375.7
845	HILIC	POS	FC	2.78	167.082	Fluorene	10 eV: 167.0805 (100), 150.0518 (15), 123.0524 (15)	2	1.19957	0.120579	-0.229558	84421.1	76075	69387	54908.1	0.479485	-0.112972	78456.8	60442.6	71797.8	57444.9	0.100972	-0.592021	102910	111659	58036.2	39938.3
846	HILIC	NEG	FC	1.4	483.273			4	1.33896	0.120623	-0.226657	42015.1	18210.6	38355	14086.4	0.23541	-0.197907	42089.7	18596.4	38858.6	14056.2	0.240861	-0.365901	41783.9	17418.7	35983.6	14285.5
847	RP	POS	FC	1.11	486.172			4	0.833843	0.120766	-0.217498	500248	176803	461640	178212	0.0222996	-0.367218	510000	176775	445922	172221	0.245301	0.355905	470015	177943	535648	190882
848	HILIC	POS	FC	0.5	760.585			4	1.11605	0.120846	-0.267963	850047	1.78637e+06	531108	594101	0.14724	-0.293774	913383	2.02304e+06	527557	603652	0.566682	-0.176488	653706	641058	547827	558788
849	RP	NEG	CSF	12.21	776.543	PC 32:1 (16:0_16:1, M+HCOO-)	10 eV: 716.5218 (100), 776.5377 (20), 253.2146 (5), 255.2326 (5)	2	0.854425	0.121016	0.214701	782333	222927	833524	253936	0.186567	0.205112	786156	209977	833876	255328	0.438887	0.237303	770479	264790	831882	252710
850	HILIC	POS	FC	5.84	283.14			4	1.23794	0.121018	-0.230607	183682	109882	162143	76919.2	0.150025	-0.248318	187608	121859	162693	78807	0.541207	-0.185785	171512	59934.2	159554	68802.3
851	RP	POS	FC	11	579.427			4	0.618755	0.121087	0.21185	53297.1	49129.5	69712.2	105840	0.147288	0.220466	53833.3	50264.9	70807.6	103721	0.624882	0.157387	51635	46632.5	64555.1	117549
852	RP	POS	CSF	8.66	191.18			4	0.981097	0.121627	-0.221211	51665.2	43141.2	42661.2	38265.6	0.296054	-0.170583	51939.6	45630	44742.1	38757.6	0.1013	-0.507893	50814.5	35338.4	32950.3	35008.1
853	HILIC	POS	CSF	0.6	429.332			4	1.27312	0.122104	0.217304	32145.7	36057.3	39970.8	35962.7	0.450211	0.120699	37868.7	38952.4	42468.7	37269.4	0.0372263	0.662077	14404.2	15269.5	28314.2	26749.6
854	HILIC	NEG	FC	5.55	261.132			4	1.06558	0.122157	-0.222542	63134.1	7245.81	61650.2	6089.3	0.515515	-0.10388	62200.1	6436.48	61548.3	6114.13	0.105893	-0.520772	66029.2	8896.52	62130.4	6076.57
855	RP	POS	CSF	8.37	280.176			4	0.686073	0.122314	-0.218654	20233.9	18512.7	16290.7	17555.3	0.15707	-0.227698	21808.9	19839.3	17438.2	18551.3	0.226101	-0.377659	15351.4	12815	10935.7	10569.3
856	RP	POS	CSF	13.26	791.589			4	1.10201	0.122339	-0.215932	127466	34728.4	119799	36279.3	0.297853	-0.164999	126835	35715.9	120882	36436.8	0.160709	-0.4309	129420	32262.7	114744	35857.4
857	RP	POS	FC	10.39	559.52			4	1.51496	0.122745	0.278091	143292	123543	179024	133440	0.383399	0.175317	152097	120423	173935	128706	0.128586	0.629855	108072	136140	199380	153793
858	HILIC	POS	CSF	6.02	203.103			4	1.10514	0.122839	0.20983	30765.5	33308.7	39995.6	54668.6	0.0937795	0.255641	28754.9	33778.8	40360.6	57017.6	0.909359	0.0345958	36998.2	31820	38292.3	42997.4
859	HILIC	NEG	FC	3.01	296.882			4	0.930682	0.122882	-0.217369	183312	21440.3	178723	20789.7	0.333941	-0.151322	182634	19004.5	179618	20863.6	0.157532	-0.449623	185415	28178.2	174508	20335.5
860	HILIC	NEG	FC	5.77	165.041			4	1.18553	0.123161	-0.223751	142281	215801	97624.1	183362	0.467695	-0.118752	133475	230419	107979	198977	0.00521225	-1.10355	170551	162197	49300.2	57550.7
861	RP	POS	CSF	13.07	806.571	PC 38:6	20 eV: 806.5669 (100), 184.0733 (65)	2	0.907285	0.123365	-0.222433	198369	168998	163940	140571	0.376046	-0.143165	194209	164376	171937	146760	0.0796882	-0.588129	211265	186494	126618	101356
862	RP	POS	FC	7.74	225.149		10 eV: 225.1485 (100), 57.0705 (10)	4	0.983943	0.123551	-0.224544	161062	67449	147584	52605	0.519317	-0.103524	155429	58368.8	149636	53542.7	0.0792688	-0.590972	178527	89621.6	137921	47799.3
863	RP	POS	FC	4.09	993.107			4	0.867817	0.123669	0.213532	40205.1	23092.3	45390.4	25474.9	0.590362	0.0837877	43687	23410.2	45789.2	26770.5	0.0166764	0.756607	29411.4	18752.5	43512.8	18522.8
864	RP	NEG	CSF	10.17	1035.66			4	0.939522	0.123678	0.210266	92043.8	92425.9	121351	186333	0.186661	0.201839	94635	92535.9	124411	202508	0.380998	0.272947	84011.1	94005.3	107070	74959.4
865	RP	NEG	CSF	9.9	500.278	LysoPE 20:4	10 eV: 500.2753 (100), 303.2325 (55)	2	0.944353	0.123719	0.210529	31475.9	21570.8	36791.5	28926.8	0.131358	0.233144	31850.2	23755.5	38201.8	30731	0.981717	-0.00695981	30315.5	13038.4	30210	17285.5
866	RP	NEG	FC	10.58	462.299	LysoPE 18:2e	20 eV: 462.2986 (100), 140.0118 (20), 401.2462 (10)	2	1.17698	0.123743	-0.221391	1.00264e+06	803026	838630	678650	0.326562	-0.159129	962559	827271	839267	722318	0.125553	-0.504082	1.12691e+06	728280	835632	427398
867	RP	POS	FC	10.74	457.349			4	1.23791	0.124357	-0.220621	36608.9	14791.8	33533.8	13084.8	0.319235	-0.16228	36102.9	15213.3	33773.7	13492.1	0.14112	-0.461834	38152.2	13676.4	32414.2	11172.5
868	RP	POS	CSF	11.12	383.401			4	0.813773	0.124373	-0.217462	138100	46823.5	128183	44382.2	0.0675991	-0.295218	138970	46722.9	125661	43440.3	0.755909	0.0948049	135405	48248.7	139955	47739.5
869	RP	POS	FC	11.06	1011.62			4	1.02105	0.124637	-0.239581	33534.7	42490.5	25603.8	23716.4	0.364006	-0.160248	31134.7	40712.9	25992.9	23459.9	0.160453	-0.471959	40974.8	47940.1	23658	25442.2
870	RP	POS	CSF	12.44	369.353	Cholesterol (-H2O)	10 eV: 369.3533 (100)	2	1.05334	0.124692	0.214679	1.27486e+06	252502	1.33016e+06	262681	0.0490039	0.314834	1.25026e+06	258465	1.33149e+06	257518	0.727803	-0.105755	1.35113e+06	221889	1.32398e+06	291399
871	RP	POS	FC	1.14	287.087			4	0.991822	0.124704	-0.219122	90962.5	50547.3	80510.9	44848.5	0.0667707	-0.296619	88071.8	44637.5	75406.9	40757.4	0.805637	0.0759234	99924	66209.6	104542	55440.8
872	HILIC	NEG	FC	1.39	221.012			4	1.14834	0.124978	-0.224278	166088	22954.3	161536	17637.8	0.489377	-0.113193	165076	21690.3	162838	17855.7	0.0509796	-0.652649	169226	26871.8	155407	15473.9
873	RP	POS	CSF	12.7	663.456		20 eV: 607.3908 (100), 663.4553 (80), 551.3288 (50), 495.2654 (20)	4	1.22497	0.125058	-0.216647	1.62732e+06	649130	1.48942e+06	623941	0.549439	-0.0956949	1.60439e+06	676479	1.54116e+06	645118	0.00664259	-0.886709	1.6984e+06	565786	1.24797e+06	450176
874	RP	POS	CSF	6.8	331.206			4	0.986016	0.125523	0.21005	47049.5	35690	55616	45876.1	0.335837	0.148836	49235.9	38053	55610.7	47608	0.122154	0.477319	40271.6	26784.6	55640.8	37613.1
875	HILIC	NEG	CSF	5.41	325.075			4	1.08582	0.12556	-0.226987	23001.6	19018.7	19296	13631.4	0.304936	-0.167642	21284	15526	18883.8	13108.1	0.30894	-0.330417	28326.2	26993.4	21219.5	16023.2
876	RP	POS	CSF	10.61	265.253			4	0.712417	0.125577	-0.216014	115087	19198.2	110997	18664.8	0.301293	-0.166561	114220	20297.1	110981	18595.2	0.209135	-0.384691	117773	15446	111072	19391.6
877	HILIC	POS	CSF	4.11	148.097			4	0.907274	0.125651	0.208857	44045.1	57269.5	58547.5	81604	0.03064	0.332625	40774.6	38176	61710.6	87707.5	0.65492	-0.152052	54183.7	95708.6	43786.2	41053.4
878	HILIC	POS	CSF	1.37	136.061	fragment of adenosine		4	0.959958	0.126135	0.2115	65228.8	69620.9	81093.2	80396.7	0.0377292	0.32227	60868.6	63354.7	84226.2	81601.8	0.621166	-0.152356	78745.4	86735.2	66472.3	74374.7
879	HILIC	POS	FC	0.7	780.553			4	1.24704	0.126641	-0.227533	54576.5	39009.4	47059.3	27066.4	0.17415	-0.232976	55944.7	42236.9	47756.5	28055.9	0.390541	-0.266944	50334.7	27108.6	43776.5	22026.9
880	RP	POS	FC	10.57	464.314			4	1.11978	0.126653	-0.216142	2.01125e+06	1.38012e+06	1.72197e+06	1.29657e+06	0.391644	-0.136181	1.92187e+06	1.41082e+06	1.73125e+06	1.38863e+06	0.0684505	-0.605715	2.28833e+06	1.27398e+06	1.6783e+06	740263
881	HILIC	POS	CSF	1.53	243.184			4	0.65861	0.127024	0.231685	105735	12976.7	116644	81198.9	0.162015	0.239634	107219	11184.8	119245	89187.9	0.450697	0.240323	101134	16934.8	104507	11132.3
882	HILIC	NEG	FC	1.3	555.273			4	1.25917	0.127091	-0.228532	42644.8	28858.3	37124.8	19449.9	0.180332	-0.223021	42272.2	25700.7	37207.4	19718.9	0.452146	-0.250883	43799.7	37787.2	36735.5	18526.9
883	HILIC	POS	FC	1.08	176.074			4	0.830575	0.127129	0.211461	92358	46826.4	102798	51917.2	0.373179	0.139329	93194.3	46542.6	100017	51399.2	0.0979797	0.510919	89765.5	48824.6	115891	53444.9
884	RP	POS	CSF	8.56	153.128			4	0.953528	0.127303	-0.216805	26548.5	19530.2	22490.6	17903.9	0.343999	-0.153822	26668.1	20892.4	23666.4	18135.8	0.0566599	-0.592197	26177.8	14984.4	17003.3	16000
885	RP	POS	FC	4.92	204.123		10 eV: 158.1174 (100), 86.0956 (60), 127.9743 (15), 132.1014 (10), 30.0313 (5)	4	1.09659	0.127401	-0.226312	239586	199824	201006	141125	0.287638	-0.176316	238889	191933	208834	148993	0.164592	-0.489454	241747	227926	164148	89159.4
886	HILIC	NEG	FC	1.46	89.0245			4	1.02044	0.127581	-0.214334	1.00186e+06	257815	947133	252838	0.324681	-0.154254	997156	236013	958966	259146	0.149611	-0.463214	1.01643e+06	322859	891419	216916
887	RP	POS	FC	10.64	583.414			4	0.973849	0.127636	-0.223955	23107.2	22806.5	18632	17158.6	0.515328	-0.107085	21641.3	21241.6	19583	17200.4	0.0634518	-0.612531	27651.3	27204	14233.5	16607.2
888	RP	POS	CSF	13.26	534.389			4	1.15194	0.127973	-0.211026	193381	28573.2	186978	32111.9	0.287443	-0.168006	192431	29798.9	187307	31191.9	0.250825	-0.353149	196328	24851.3	185442	36797.8
889	RP	POS	CSF	13.26	615.339			4	1.15345	0.128037	-0.213528	247672	44615.9	238094	45099.6	0.259829	-0.18073	247317	46135.8	239208	43607.1	0.263431	-0.341982	248772	40630.3	232895	52222.1
890	RP	POS	CSF	2.21	152.071	Paracetamol	10 eV: 152.0703 (100), 110.0603 (50), 43.0175 (15), 134.0609 (5)	1	0.767521	0.128253	0.211489	500103	1.56111e+06	1.1025e+06	4.1356e+06	0.21402	0.191785	503993	1.66579e+06	1.08204e+06	4.36225e+06	0.287001	0.343042	488042	1.21681e+06	1.19798e+06	2.92229e+06
891	HILIC	POS	FC	6.75	189.16	Trimethyllysine	10 eV: 189.1602 (100), 130.0860 (75), 84.0813 (50), 60.0806 (50)	2	1.15275	0.128291	0.24124	626852	229866	958720	2.52148e+06	0.0929999	0.298105	600260	206380	1.04392e+06	2.77015e+06	0.0390997	-0.700875	709287	281163	557574	151762
892	HILIC	NEG	FC	4.65	112.986			4	1.12985	0.128436	0.20885	1.15796e+06	318130	1.23174e+06	388424	0.141515	0.226984	1.16643e+06	319743	1.24892e+06	407041	0.834599	0.064221	1.1317e+06	319796	1.15088e+06	277570
893	HILIC	NEG	CSF	6.16	225.062			4	0.799189	0.128655	-0.212497	500255	123148	473593	127798	0.0537851	-0.305005	511060	122671	472251	131807	0.711839	0.113355	466762	121567	479853	109409
894	RP	POS	FC	9.13	249.185		10 eV: 249.1846 (100), 193.1228 (20), 99.0803 (5)	4	0.928143	0.128888	-0.226402	377915	141677	350806	97805	0.371393	-0.150264	372721	135893	355151	97967.3	0.131257	-0.494663	394017	161004	330347	96423.4
895	HILIC	POS	FC	1.71	631.123			4	1.09477	0.128962	-0.211903	582587	118165	557015	123197	0.487589	-0.108581	573179	113273	560257	124737	0.071568	-0.564725	611755	130951	541750	116976
896	HILIC	POS	FC	6.24	269.04			4	1.31439	0.129433	-0.221848	91160.1	40868.6	83161.4	31241	0.178682	-0.219481	89204.8	34797.5	82130.6	29664.8	0.538901	-0.194721	97221.6	56407.9	88014.5	38159
897	HILIC	NEG	FC	1.7	404.121			4	1.19672	0.129473	-0.22263	26331.1	23872.5	21682.8	17885.4	0.470997	-0.114383	25032	19309.4	22830.4	19186.4	0.0910634	-0.660067	30358.3	34783.9	16279.7	7874
898	HILIC	POS	FC	0.69	246.152			4	0.817325	0.129489	0.208974	155658	100379	178698	120126	0.228657	0.1878	155556	104018	176654	120672	0.315228	0.306844	155973	90652.2	188233	119617
899	RP	POS	FC	12.48	732.554	PC 32:1	20 eV: 732.5516 (100), 184.0745 (75)	2	1.13688	0.129548	-0.217442	677667	481483	580367	413469	0.256066	-0.186063	670581	482989	588380	400588	0.289805	-0.325145	699636	488561	542641	477127
900	HILIC	POS	FC	0.54	400.169			4	0.930348	0.129668	0.237219	60002.9	482144	256142	1.17151e+06	0.75496	-0.0599879	79548.1	555310	52845.9	334943	0.0570199	0.906082	217.711	141.158	1.10999e+06	2.44946e+06
901	HILIC	NEG	FC	7.33	247.057			4	1.15425	0.129687	-0.219486	95296.8	42973.7	86762.2	34795.3	0.383948	-0.13703	94280.3	34435.5	89431.5	36334.4	0.119218	-0.55957	98448.1	63655.8	74194.6	23030.7
902	RP	POS	FC	1.1	613.159	Glutathione (oxidized)	40 eV: 231.0427 (100), 177.0306 (60), 235.0234 (35), 130.0493 (20), 288.0681 (10), 355.0678 (5)	2	0.953479	0.129699	0.205582	122482	73536.7	142967	125752	0.105666	0.246029	112263	62084.5	134777	120936	0.454697	0.228833	154161	96341.1	181528	142844
903	HILIC	NEG	CSF	6.28	128.035			4	0.781181	0.129879	0.208037	70065.2	15799.8	73764.6	19764.6	0.570228	0.0868843	72579.2	13838.4	74030	19558.2	0.0983336	0.510248	62272	19101.3	72526.1	21091.2
904	RP	POS	CSF	8.56	209.191			4	0.972395	0.129908	-0.216279	47572.3	37989.3	39808.6	33803.7	0.33435	-0.157592	47641.8	40111.5	41801.6	34006.5	0.0859914	-0.532374	47356.7	31415.7	30507.9	31881.1
905	HILIC	POS	FC	0.51	340.147			4	0.847718	0.129981	0.218563	16067.5	122198	59476.6	275024	0.929137	-0.0151066	21146.1	140724	19094.3	130928	0.0521567	0.85566	549.583	312.725	236807	551911
906	RP	NEG	CSF	7.99	244.138			4	0.889658	0.130122	0.211994	38863	22285	43646.5	22843.5	0.159575	0.224756	39716.2	22972.8	44820.1	22444.5	0.773506	0.087334	36218.2	20324.4	38169.7	24366.5
907	RP	POS	FC	11.26	378.336			4	1.18632	0.130191	-0.227073	34286.8	23859.5	29768.8	15933.8	0.285515	-0.173728	31874.5	18144.8	28941.3	15623.9	0.363904	-0.305231	41764.6	35945.2	33665	17127.1
908	HILIC	POS	FC	6.35	102.055	fragment of glutamate		4	1.0606	0.130464	-0.214815	616748	119278	592218	109109	0.505916	-0.104639	611628	108424	599972	114359	0.0452865	-0.695817	632619	150200	555706	70874.5
909	RP	POS	FC	10.4	480.309	LysoPE 18:1	10 eV: 480.3086 (100), 339.2883 (80), 44.0490 (45), 462.2989 (40), 419.2558 (10)	1	0.997985	0.13073	-0.214281	2.22765e+06	856056	2.051e+06	792663	0.337997	-0.153572	2.20008e+06	868661	2.07092e+06	813419	0.136437	-0.466452	2.3131e+06	831529	1.95722e+06	694389
910	HILIC	POS	FC	1.15	606.295			4	1.33025	0.130846	-0.208984	84213.3	24138.3	78839.4	27290.8	0.0757555	-0.276264	85955.7	23005	78961.8	27627.1	0.946416	-0.0205179	78812	27280.6	78263.3	26207
911	RP	POS	CSF	8.66	209.191			4	0.968789	0.130991	-0.21598	50463.2	41415.3	42048.6	36504.3	0.299057	-0.170004	51028.6	44163	44136.4	36920.2	0.107009	-0.4982	48710.2	32346.5	32305.6	33508.9
912	HILIC	POS	FC	6.39	168.077			4	1.20458	0.131377	-0.269029	36152.5	73562.4	23497.4	20517.7	0.191039	-0.275411	38849.4	83936.7	24548.2	19917	0.149353	-0.442861	27792.1	18791.2	18549.9	22947.7
913	HILIC	NEG	CSF	1.47	405.078			4	1.04985	0.131385	-0.212168	9268.16	8076.12	7561.52	8011.45	0.444063	-0.119394	8342.07	7159.38	7425.35	8196.77	0.152941	-0.455477	12139	10100.7	8197.01	7208.77
914	RP	POS	CSF	13.82	760.588	PC 34:1	10 eV: 760.5865 (100), 184.0734 (20)	2	0.858547	0.131475	0.212696	3.05039e+06	2.35515e+06	3.54424e+06	2.28855e+06	0.0727754	0.288178	2.97963e+06	2.36127e+06	3.64691e+06	2.26977e+06	0.777339	-0.0862249	3.26977e+06	2.38307e+06	3.06512e+06	2.36376e+06
915	HILIC	POS	FC	6.26	296.066			4	1.03196	0.131494	0.214698	171666	61544.1	184230	55493.2	0.368228	0.145118	174297	62137.1	182867	55972.1	0.127694	0.474612	163509	60489	190646	53864.2
916	HILIC	NEG	CSF	2.34	201.035			4	0.884654	0.131627	0.21042	26132.6	11034.8	28519.5	11652	0.802079	0.039003	27843.7	10478.9	28285.3	12169.7	0.00783606	0.866826	20828.5	11287.1	29612.4	8979.59
917	RP	POS	FC	11.01	557.414			4	0.653524	0.131638	0.204756	57956.5	62824.1	76229.7	115663	0.145183	0.221384	58148.1	63952.7	77217.6	108323	0.670939	0.1361	57362.6	60784.7	71578.5	148119
918	RP	NEG	FC	10.76	506.325	LysoPE 20:1	20 eV: 309.2812 (100), 506.3233 (40), 196.0377 (5), 214.0482 (5)	2	1.09665	0.131643	-0.216979	103445	68344.9	89794	57486.4	0.190996	-0.220076	101984	72932.1	88138	52895.8	0.598859	-0.160511	107976	52987.1	97591.2	76412.9
919	HILIC	POS	FC	0.5	786.6			4	1.11307	0.131733	-0.251227	125366	231004	84785	92060.7	0.15582	-0.281533	130202	261077	81188.8	87112.8	0.780251	-0.0846715	110375	91365.3	101717	113128
920	RP	NEG	FC	10.9	403.163			4	1.15224	0.131787	0.21259	98675.3	14522.8	101701	13944.6	0.481099	0.11325	99327.4	15075.2	100962	13795.3	0.0439423	0.626684	96653.6	12799.3	105181	14414
921	RP	POS	CSF	8.66	244.228			4	0.973876	0.13181	-0.214583	18584.3	14693.4	15577.7	13329.3	0.322895	-0.160892	18688.6	15573.8	16355	13434.5	0.0938869	-0.518258	18261.1	11898.1	11950.4	12455.2
922	RP	POS	FC	10.86	329.239			4	1.06524	0.131911	-0.21454	45262	13827.9	42444.3	12439.6	0.331941	-0.155665	44167.9	13434.3	42148.8	12506.3	0.253739	-0.355513	48653.7	14822.3	43835.2	12284.9
923	HILIC	POS	CSF	0.4	620.598			4	0.857389	0.132124	0.205653	11688.1	12725	14924.4	18748.4	0.249156	0.176933	11860.9	13503.2	14701.9	18609.8	0.304798	0.324497	11124.3	10065.1	15963.1	19758.5
924	RP	POS	CSF	10.6	379.283			4	0.959044	0.132503	-0.218485	697180	237600	650427	190378	0.384777	-0.13806	680682	195773	653653	195773	0.183603	-0.448794	748325	337608	635370	165766
925	RP	POS	FC	11.11	621.31			4	0.858539	0.132648	0.208025	58620.6	22509.3	63606.4	25425.3	0.220436	0.190094	58933.3	22261.6	63589	26721.9	0.362168	0.284714	57651.2	23825.1	63688.1	18581.7
926	RP	NEG	FC	1.13	320.062			4	1.10414	0.132843	0.207121	601934	200275	647066	235521	0.291269	0.162761	616127	192909	651672	243879	0.293887	0.324745	557938	220961	625375	194357
927	HILIC	POS	FC	0.5	329.166			4	0.532105	0.133027	0.240323	2205.29	5705.92	10966.1	67202.9	0.262425	0.190062	2421.83	6550.45	7508.71	46978.2	0.325501	0.406952	1544.84	987.174	27100.7	124609
928	RP	POS	FC	3.78	190.107			4	1.10404	0.133225	-0.22104	87049.4	64586.8	74640.3	47692.2	0.331069	-0.157957	86297.6	58809.1	77642.6	50777.4	0.142433	-0.539689	89379.8	81684.7	60504.3	25323.3
929	HILIC	NEG	FC	1.07	188.093			4	1.08984	0.13328	-0.220448	52555.6	45306.6	43822.4	33924.4	0.377319	-0.143882	51696	42633.6	46028	36152.3	0.0968545	-0.610639	55220.4	53902.9	33437.7	17441
930	RP	NEG	FC	10.62	399.147			4	1.14256	0.133282	0.20604	22845.4	5307.83	24067.3	6553.59	0.199451	0.197637	23104.4	5322.2	24311.2	6889.79	0.56609	0.176875	22042.3	5316.74	22919.1	4597.83
931	HILIC	NEG	CSF	5.41	247.059			4	1.05116	0.133429	-0.217073	46034	28878.5	40326.6	23706	0.209077	-0.204635	44369.3	26282.6	39354.8	22727.2	0.525477	-0.197933	51194.4	36062.8	44862	27922.5
932	RP	POS	FC	9.05	301.178			4	0.857979	0.134012	-0.216635	77743.9	20217.9	73761.9	16544.2	0.329595	-0.160607	77618.8	20377.5	74670.8	16333.4	0.139392	-0.462017	78131.6	20230.4	69482.6	17210.1
933	HILIC	POS	CSF	0.48	170.118			4	1.36931	0.134151	-0.213207	790312	235858	742305	214474	0.0850552	-0.280497	801397	254585	734233	224308	0.628536	0.1479	755950	165610	779977	159295
934	HILIC	POS	FC	0.7	340.148			4	0.920567	0.134523	0.219763	21739	161851	84293.7	407442	0.99866	-0.000276614	28246.4	184682	28191.6	211742	0.0651902	0.829509	302.801	163.954	336753	811040
935	HILIC	NEG	FC	6.14	278.069			4	1.15468	0.134554	-0.208091	60057.2	35997.1	52285	38702.7	0.451254	-0.117821	59104.6	37435.4	54465	41319.7	0.0158995	-0.806191	63010.5	31823.9	42020.9	20247.2
936	RP	POS	FC	11.11	934.641			4	1.03898	0.134671	-0.237773	270271	382542	201950	192128	0.291795	-0.195145	261142	406055	203308	186673	0.216564	-0.391758	298571	305604	195559	220291
937	RP	POS	CSF	8.56	191.18			4	0.957513	0.135132	-0.212975	45319.6	36705.8	37890.9	33055.3	0.31951	-0.16247	45700.6	39129.7	39821.9	33236.5	0.0996881	-0.508328	44138.4	28742.5	28879.3	31293.8
938	HILIC	POS	FC	0.5	704.523			4	1.16587	0.135573	-0.229716	37056.9	30886	31426	18138.5	0.291318	-0.188428	36730.4	33858	31807.2	18398.3	0.140742	-0.459323	38068.9	19620.5	29631.6	17117.4
939	HILIC	NEG	FC	1.11	99.0087			4	0.949241	0.136003	-0.212131	54880.5	17708.6	51304.8	16004.2	0.614961	-0.079884	53346.8	17101.9	51991.3	16835.1	0.0234492	-0.767	59635.1	19142.1	48072.5	11008.1
940	RP	NEG	FC	10.89	575.443			4	1.15121	0.136004	0.206766	23460.7	3225.37	24161.4	3552.74	0.580452	0.0865865	23835.1	3242.2	24127.9	3520.5	0.0531877	0.600198	22299.8	2953.77	24319	3774.91
941	HILIC	NEG	CSF	1.41	346.015			4	1.00559	0.136468	0.206698	8505.83	12880.1	11565.6	16726.4	0.0500107	0.304528	7890.51	11664.2	12304.7	17326.2	0.628295	-0.152414	10448.9	16360.9	8178.13	13437.1
942	HILIC	POS	FC	0.6	496.34	LysoPC 16:0	20 eV: 496.3389 (100), 184.0727 (40), 104.1070 (10), 478.3286 (5)	2	1.36371	0.13653	-0.237175	1.82554e+06	1.34174e+06	1.5874e+06	666466	0.294753	-0.193658	1.86604e+06	1.47268e+06	1.65743e+06	681723	0.0435009	-0.677535	1.70001e+06	830650	1.25765e+06	475153
943	HILIC	POS	FC	1.39	177			4	0.98956	0.136588	0.207742	59691.4	8425.05	61479.1	8785.4	0.267355	0.174669	59786.8	8378.35	61292.5	8862.4	0.266045	0.341962	59395.8	8781.53	62357.6	8540.82
944	RP	POS	FC	10.93	609.428			4	1.01724	0.136631	-0.227029	34207.2	36439.6	27225.5	25065.9	0.395155	-0.146653	32578.3	35865.3	28098.4	25230.4	0.126623	-0.509948	39351.1	38742	23240.3	24444
945	RP	POS	CSF	10.48	680.534			4	0.942423	0.136827	-0.210578	33993.4	15880.1	30741.6	15004.3	0.1582	-0.229278	34292.2	17012.8	30620.1	15018.8	0.671137	-0.128972	33067.1	12026.2	31308.5	15245.1
946	HILIC	POS	FC	2.84	230.186			4	1.26576	0.136869	0.202748	85046.8	43581.3	95540.7	59935.2	0.330876	0.150834	85912.9	47880.3	93822.2	56993.8	0.196108	0.425234	82361.9	26960.8	103632	73077.9
947	HILIC	NEG	FC	5.13	215.033			4	0.84563	0.13702	0.212903	82106.4	149702	157014	553974	0.0865116	0.275784	70844.1	143495	174186	605948	0.38431	-0.270448	117020	166541	76159.9	135622
948	HILIC	POS	FC	6.09	245.113			4	1.03209	0.137124	-0.214726	533405	396569	455815	326113	0.251138	-0.184971	522849	365594	458271	332659	0.338953	-0.308767	566127	489741	444254	299674
949	HILIC	POS	CSF	0.66	750.544			4	0.938439	0.137173	0.203395	196434	79433.6	215206	105157	0.235888	0.18241	199201	82086.9	216700	109777	0.384072	0.265317	187854	71856.8	208234	81766.1
950	RP	NEG	FC	10.89	432.181			4	1.23207	0.137214	0.211218	85013.2	15156	88072.1	13808.1	0.614231	0.0811137	85908.3	15170.2	87081	13744.8	0.0208424	0.735089	82238.6	15155.5	92738.5	13412.4
951	HILIC	NEG	FC	7.71	336.993			4	0.817646	0.137309	-0.207832	49893.1	19356.2	45823.1	19809.7	0.138051	-0.235586	50541.5	19873.8	45838.8	20049.8	0.704865	-0.115219	47882.9	17987.8	45749.2	19049.2
952	HILIC	NEG	CSF	0.4	664.587			4	0.826747	0.13742	0.202086	16767.2	17140.6	21179.4	26525.7	0.263687	0.171102	17033.6	18036.6	20801.1	26001.1	0.310612	0.319993	15941.3	14391.9	22944.7	29380.6
953	RP	POS	FC	1.21	132.102			4	1.15288	0.137525	-0.212072	2.49465e+07	8.83462e+06	2.317e+07	7.91871e+06	0.255776	-0.180037	2.49688e+07	7.92256e+06	2.35149e+07	8.22789e+06	0.257343	-0.374309	24877444	1.14551e+07	2.15749e+07	6.19094e+06
954	HILIC	POS	FC	0.42	531.408			4	0.699999	0.13784	0.202088	233986	32069.4	241757	44831.5	0.080619	0.269793	232855	35143.4	243715	45364.7	0.610947	-0.160061	237494	20053.3	232536	41898.4
955	HILIC	NEG	FC	0.97	130.051			4	1.1266	0.137842	-0.239328	59463	78110.5	45743.9	36536.2	0.253171	-0.211993	60367.3	85585.4	47155.4	39060.3	0.152273	-0.501566	56659.6	49830	39098.4	20195.6
956	RP	POS	CSF	10.82	199.136			4	1.08501	0.137883	-0.20987	83743.6	13629.9	80955.5	12939.9	0.121272	-0.24578	83736.6	12710	80561.6	13126.4	0.828446	-0.0677988	83765.3	16533.1	82793.9	12123
957	HILIC	NEG	FC	5.62	133.014			4	1.16172	0.137916	-0.219305	852953	416323	774354	300475	0.259957	-0.187342	861368	407331	793990	311976	0.202597	-0.429744	826864	453077	681901	221572
958	HILIC	NEG	FC	1.39	225.063			4	0.968802	0.138195	-0.208172	80381.8	6680.06	78996.3	6630.6	0.40943	-0.128718	80084.1	6055.29	79255.4	6820.25	0.120125	-0.50173	81304.5	8445.81	77776.2	5618.81
959	RP	POS	FC	10.87	369.217			4	1.29115	0.138571	0.203891	60908.5	24197.3	66308.7	28773.7	0.153626	0.222333	62141.9	24987.6	68150.9	29066.2	0.939659	0.0229612	57084.9	21706.5	57634.9	26198.2
960	HILIC	NEG	CSF	5.33	371.07			4	1.04061	0.13868	0.210856	15073.6	13257.8	17773.9	12355.6	0.194032	0.205973	15475.4	12385.7	18057.3	12683.9	0.536698	0.199762	13762.2	16091.9	16451.7	10835.5
961	HILIC	POS	FC	2.47	849.213			4	1.09605	0.138688	-0.206551	43900.3	12651.9	41226.8	13235.1	0.158012	-0.219915	44222.3	11692.8	41437.7	13631.4	0.527916	-0.198042	42902.2	15558.7	40233.9	11388.3
962	HILIC	POS	FC	1.15	568.34	LysoPC 22:6	10 eV: 568.3407 (100), 184.0729 (50)	2	1.40176	0.138879	-0.211592	1.73066e+06	861700	1.55965e+06	754692	0.23065	-0.192633	1.74895e+06	845075	1.59204e+06	784017	0.275658	-0.351209	1.67398e+06	931792	1.40718e+06	587525
963	RP	POS	CSF	11.12	422.295			4	0.809444	0.138931	-0.20808	56880.7	26316.5	51426.7	26105.9	0.059917	-0.302706	57456.1	25650.6	49867.1	24490.9	0.697621	0.118039	55096.8	28908.1	58704.7	32223.9
964	HILIC	NEG	FC	3.88	220.083			4	1.10749	0.138942	-0.217946	55496.4	53608.4	45355.4	39450.8	0.657806	-0.0704481	50899.9	42841.7	47920.6	41740.2	0.055903	-0.721654	69745.4	77951.4	33277.7	23115.5
965	RP	POS	CSF	10.84	350.306			4	0.921488	0.139014	0.202896	42675.3	27560.4	49041.7	35195.4	0.141318	0.225981	43392	26721.4	50612.8	37184.7	0.880625	0.0468476	40453.6	30641.4	41710.4	23013.1
966	RP	POS	CSF	13.25	646.357			4	1.10035	0.139333	-0.20555	86801.8	10068.4	84638.7	10979.2	0.23269	-0.189266	86727.1	10313.7	84754.9	10527.5	0.395662	-0.259409	87033.4	9517.63	84096.4	13126.2
967	HILIC	POS	CSF	0.58	244.264			4	0.801679	0.139381	0.208753	204808	63368.6	217771	60825.9	0.187131	0.207642	205621	58318.4	218229	63128	0.516181	0.207752	202291	78683.7	215634	49776.9
968	RP	POS	CSF	10.74	653.504			4	1.1218	0.139457	-0.209317	68822.7	14417.4	65895.3	13553.6	0.0472748	-0.318752	69608.9	14378.8	65099.3	13916.8	0.424955	0.249393	66385.2	14632.1	69609.8	11227.2
969	RP	POS	CSF	5.6	672.291			4	0.962347	0.13976	0.208501	247526	179128	284157	172247	0.368219	0.145636	251483	185411	276990	164866	0.142918	0.450294	235257	161903	317602	203838
970	RP	POS	FC	4.55	234.134			4	0.876532	0.139805	-0.217609	23136.8	15404.5	20231.6	11296.3	0.415817	-0.134552	22923	14997.1	21124.2	11740.3	0.0707854	-0.62644	23799.4	16998.2	16028.9	7810.35
971	HILIC	NEG	CSF	5.03	275.054			4	0.952694	0.139853	0.20112	36610.7	17825.9	41022.6	26047.6	0.0565679	0.29156	36092.6	17018.4	42552.6	27295.1	0.465007	-0.225303	38216.6	20523.9	33882.3	17951.1
972	RP	NEG	CSF	10.8	410.176			4	0.91539	0.140035	0.201806	104702	24607.1	110504	32893.6	0.096038	0.255793	105441	23712	112732	33298.5	0.790599	-0.0807387	102414	27729.7	100109	29372.7
973	RP	POS	FC	10.99	623.453			4	0.578161	0.140184	0.208541	39279.3	21940.4	49060.5	71865.5	0.183234	0.208968	39688.9	22381.6	49887.2	75224.8	0.557323	0.189733	38009.6	21016.4	45168	54441.3
974	RP	POS	CSF	13.26	532.441			4	1.09996	0.140406	-0.204922	1.65581e+07	1.70329e+06	1.61927e+07	1.86318e+06	0.297238	-0.164656	1.65171e+07	1.73162e+06	1.62256e+07	1.80939e+06	0.263872	-0.341701	16685356	1.64891e+06	1.60394e+07	2.13213e+06
975	RP	NEG	CSF	10.8	585.485			4	0.780008	0.140432	0.203411	2500.62	380.051	2584.87	448.349	0.11869	0.242246	2514.46	363.184	2612.69	447.845	0.983937	-0.00613278	2457.72	435.576	2455.05	436.552
976	RP	POS	CSF	11.12	369.385			4	0.766901	0.140539	-0.20806	56483.4	21996.4	51992.5	21173.4	0.060653	-0.30176	57219.5	21703.5	50814	20750.9	0.639537	0.143067	54201.6	23305.5	57492	22693.1
977	HILIC	POS	FC	0.41	663.454			4	0.724713	0.14085	-0.208516	705273	159279	673160	148733	0.333377	-0.155983	701062	169600	675888	153181	0.136547	-0.459319	718324	124783	660314	127810
978	RP	NEG	CSF	9.62	1363.21			4	0.885352	0.140896	0.203675	11313.1	1128.85	11560	1296.04	0.0139944	0.385414	11237	1088.02	11695.7	1292.69	0.0938475	-0.522783	11549.1	1246.78	10926.7	1134.16
979	RP	POS	FC	4.92	242.078			4	1.05912	0.141032	-0.216471	31286.6	27617.3	26079.9	20488.1	0.300007	-0.17044	31427.2	26714	27306	21646.1	0.16639	-0.484025	30850.7	30986.2	20307.1	12580.3
980	HILIC	POS	CSF	0.65	195.123			4	1.11031	0.141098	-0.209315	340968	189069	303108	172676	0.325908	-0.155117	332054	170234	305037	178107	0.237657	-0.382858	368601	241439	294108	147704
981	HILIC	POS	FC	1.37	468.309	LysoPC 14:0	10 eV: 468.3076 (100), 104.1098 (20), 184.0734 (20)	1	1.26637	0.141411	-0.212016	531392	171697	498063	142707	0.272097	-0.18002	535124	179827	505567	148546	0.157235	-0.449683	519824	147204	462730	106724
982	HILIC	POS	FC	0.44	300.287			4	1.16995	0.141547	-0.210327	551794	286641	495380	249799	0.402022	-0.135228	539186	289892	502010	259933	0.0977409	-0.531652	590879	279897	464164	196789
983	RP	POS	CSF	10.83	422.325			4	0.745174	0.141597	0.207605	27823.4	17157	31312.5	16455.7	0.369093	0.143573	27962.5	17253.2	30389.9	16561.7	0.108312	0.500745	27392.1	17290.8	35617.6	15562.2
984	HILIC	NEG	FC	1.61	248.96			4	1.15278	0.14172	0.208114	199958	32400.9	206471	30198	0.645432	0.0730257	201522	31316.4	203795	30943.3	0.0150649	0.812722	195107	35974.7	219071	22996.5
985	RP	POS	FC	10.75	508.34			4	0.993456	0.141815	-0.209577	138228	102676	117096	98991.8	0.235368	-0.193109	135562	101090	116660	94678.1	0.444869	-0.235362	146227	109595	119200	120068
986	RP	NEG	FC	10.89	823.633			4	1.15009	0.141862	0.204591	2419.61	497.078	2524.33	526.594	0.729026	0.0549188	2477.05	521.413	2505.6	518.467	0.0126694	0.792814	2241.57	369.305	2612.52	566.463
987	RP	POS	CSF	10.49	523.385			4	0.937911	0.141926	0.212551	388867	99869.1	408212	82156.8	0.422167	0.129313	395194	87382.9	406042	80405.7	0.169856	0.439093	369254	132173	418246	90977.1
988	RP	POS	FC	11.21	569.433			4	0.593742	0.142331	0.199668	139743	13273.9	143693	26295.5	0.453914	0.119715	139916	13831.4	141529	13108.3	0.220991	0.434615	139205	11685.7	153883	55861.5
989	HILIC	NEG	CSF	2.53	885.548			4	0.791078	0.142664	0.200919	137386	40892.5	146784	52664.4	0.493621	0.106374	138085	43013.1	143080	50912.5	0.0485321	0.622985	135218	34386.5	164069	58234.6
990	HILIC	POS	CSF	0.41	585.271			4	1.23152	0.142835	-0.222519	811686	906320	647367	570584	0.181421	-0.232545	855076	967326	672786	600456	0.398514	-0.275235	677177	687378	528741	391234
991	HILIC	POS	CSF	0.39	429.373			4	0.980154	0.142881	0.201743	54841.9	22181.1	59783.7	26810	0.341529	0.148188	55905.9	22202.8	59465.3	25836.3	0.239585	0.360955	51543.6	22352.8	61269.6	31537.5
992	HILIC	POS	FC	5.55	114.066	fragment of creatine		4	1.08255	0.142963	-0.20248	218148	19940.6	213834	22673	0.434184	-0.119784	216840	17357.7	214387	23593.8	0.125174	-0.493787	222205	26550.7	211230	17898.8
993	RP	POS	CSF	4.91	176.071			4	0.755793	0.14331	0.199212	24561.5	17276.2	29438.9	31691	0.124851	0.233956	24582.5	17707.7	30653.4	34190.2	0.87835	-0.0469566	24496.2	16300.6	23771.1	14583.3
994	HILIC	POS	CSF	1.15	136.062	Adenine	10 eV: 136.0627 (100), 119.0369 (15)	1	1.0823	0.143422	-0.207348	548684	649962	418212	608529	0.519107	-0.101883	465622	596720	403848	615922	0.127635	-0.481697	806178	751983	485242	580540
995	RP	POS	FC	11.11	955.569			4	1.04024	0.144018	-0.220481	35933.4	36681	29271.8	23747.2	0.406177	-0.142454	33853.4	36027	29611.9	23522.9	0.155304	-0.45894	42381.4	38872.7	27670.5	25235.4
996	RP	NEG	FC	10.89	401.163			4	1.16996	0.144218	0.207106	65066.9	10425.8	67142.9	9621.39	0.486745	0.111528	65565.3	10161.3	66658	9434.42	0.0815338	0.54412	63522.1	11339.1	69425.8	10361.1
997	HILIC	POS	FC	7.09	156.075			4	0.71036	0.144358	-0.20032	3.56976e+06	674802	3.41878e+06	832583	0.256605	-0.1764	3.58376e+06	673607	3.45476e+06	788978	0.291153	-0.324003	3.52637e+06	694175	3.24939e+06	1.01556e+06
998	RP	POS	FC	4.55	217.107			4	0.884648	0.14468	-0.214761	39430	26023.4	34576.8	19172.1	0.459809	-0.122482	38893.8	25731.6	36099.6	19896	0.0524448	-0.668034	41091.9	27522.7	27407.4	13447
999	HILIC	NEG	CSF	1.25	568.361			4	1.13465	0.144706	0.198648	76474.1	48057.8	88253.4	70536.8	0.276102	0.166186	78420	47360.7	88406.8	72827.2	0.312757	0.308077	70441.9	50931.4	87537.9	60053.9
1000	RP	POS	FC	10.62	265.253			4	1.03864	0.144809	-0.218977	166726	105419	147524	69963.9	0.973971	-0.00505441	145556	61169.6	145218	72648.1	0.0774567	-0.651744	232353	171371	158380	55629
1001	RP	POS	FC	10.86	365.179			4	0.987514	0.144873	-0.205244	80446.6	26778	75026	26042.8	0.358582	-0.146696	78335.8	26483.4	74540.7	25257.5	0.269074	-0.338075	86990.1	27305	77311.1	29954.7
1002	RP	POS	FC	10.78	228.196			4	0.803929	0.144944	-0.205938	67978	15942.1	64780.5	15110.7	0.592739	-0.0838263	66493.3	14752.3	65206	15960.4	0.0463526	-0.674306	72580.8	18848.8	62777.4	10228.1
1003	RP	POS	CSF	9.66	431.317	7alpha-Hydroxy-3-oxo-4-cholestenoate	10 eV: 431.3171 (100), 395.2967 (50), 413.3069 (25), 367.2999 (20), 97.0643 (10), 269.1861 (10), 297.2209 (10)	2	0.853981	0.145335	0.199795	104097	55181.4	116594	69919.5	0.104262	0.248773	102772	49218.4	118018	73352	0.92828	0.0282243	108205	71975.3	109950	51690.8
1004	RP	POS	FC	12.39	729.59			4	1.18336	0.145416	-0.209333	178195	258934	128200	218724	0.216022	-0.194732	173845	214714	130655	228874	0.410213	-0.279404	191680	370900	116643	166217
1005	RP	POS	CSF	10.74	668.471			4	1.11862	0.145548	-0.208082	37180.1	13152.9	34605.1	11596.9	0.182325	-0.213512	37029.9	12333.9	34445.5	11873.9	0.580973	-0.175415	37645.9	15773.8	35349.9	10404.5
1006	RP	POS	CSF	8.66	135.117			4	0.934585	0.145592	-0.207528	30598.9	24034	25868.9	21550.5	0.329689	-0.158983	30886	25602.6	27116.6	21815.7	0.104789	-0.501396	29709	18893.5	20046	19650.6
1007	RP	POS	FC	12.48	782.569			4	1.15571	0.145761	-0.239857	898999	1.75893e+06	599561	737880	0.190772	-0.248988	971665	1.95675e+06	628857	796860	0.33096	-0.344821	673733	908892	461624	321366
1008	HILIC	NEG	CSF	0.63	878.59			4	1.23144	0.146049	-0.207566	49691.4	20632.8	45646.8	18339.5	0.16536	-0.219401	48494.2	16210.4	44852.4	16987.7	0.63408	-0.148296	53402.8	30855.4	49354	23748.8
1009	RP	POS	CSF	8.66	153.128			4	0.939771	0.146192	-0.206234	26846.9	20305	22814	18804.7	0.363176	-0.147236	26974	21478.6	23989.8	19057.5	0.0791035	-0.544919	26452.8	16623.1	17326.8	16871.8
1010	HILIC	POS	FC	1.7	530.324			4	1.22288	0.146428	-0.210992	173463	76154.9	159050	60459.9	0.547286	-0.0993684	170845	78420.6	163886	61640.8	0.0205203	-0.758189	181579	69919.3	136284	49562.9
1011	HILIC	NEG	FC	4.94	787.112			4	0.966737	0.146515	-0.209576	81155.3	29333.8	75545.8	24198.2	0.351512	-0.151179	78782.2	27870	74842.7	24247.2	0.286029	-0.336709	88511.8	33154.9	78856	24199
1012	HILIC	POS	FC	0.53	568.34			4	1.28163	0.146617	-0.214567	708532	428438	629420	308968	0.366433	-0.151192	706373	440043	648610	324064	0.0866501	-0.579689	715223	401002	539067	206757
1013	RP	POS	CSF	8.56	135.117			4	0.954401	0.146673	-0.205937	26858.1	20021.9	22883.9	18573.8	0.36971	-0.145463	26915.9	21242	24012.7	18675.2	0.081646	-0.538726	26678.8	16133.6	17616.4	17510.2
1014	RP	POS	FC	3.36	254.103			4	1.10002	0.146687	-0.207946	33459.7	21360.1	29321.9	18436.9	0.442069	-0.11973	32660.8	17285.6	30444.1	19742.5	0.113673	-0.594682	35936.2	31261.1	24038	8754.12
1015	RP	NEG	FC	10.9	305.249	FA 20:3	10 eV: 305.2480 (100)	2	1.15678	0.147041	-0.207163	345688	150489	316396	132302	0.377178	-0.142648	337500	148135	317508	132174	0.191256	-0.407021	371068	158741	311161	135629
1016	HILIC	NEG	CSF	5.69	135.03			4	0.815068	0.147173	-0.208441	96734.3	51438.5	86817.4	43714.9	0.23089	-0.193797	96864.5	50560.2	87558.4	45478.8	0.371328	-0.28713	96330.7	55430.7	83359	34923
1017	HILIC	NEG	FC	5.63	382.1			4	1.03322	0.147306	-0.216242	158179	103568	139302	71024.7	0.245425	-0.197359	159314	109140	141125	75183.3	0.276509	-0.358894	154660	86421.9	130716	47008.2
1018	HILIC	NEG	CSF	2.53	303.05			4	0.827547	0.147488	0.199404	61582.2	28938.7	67961.1	35041.1	0.195515	0.199745	61726.6	27944.8	68145.6	36327.2	0.528658	0.193883	61134.3	32599.7	67099.7	28936.8
1019	RP	POS	CSF	11.12	338.343	13-Docosenamide	20 eV: 69.0689 (100), 57.0686 (90), 83.0844 (80), 97.0999 (80), 135.1152 (35), 149.1326 (30), 107.0836 (30), 123.1156 (20), 121.0987 (20), 321.3136 (15), 338.3416 (15), 303.3058 (10), 296.3298 (5)	2	0.804049	0.147601	-0.203977	4.8973e+06	2.40375e+06	4.41245e+06	2.35023e+06	0.0726167	-0.288819	4.9308e+06	2.32338e+06	4.27608e+06	2.21035e+06	0.763584	0.0914396	4.79347e+06	2.69942e+06	5.04884e+06	2.88604e+06
1020	RP	POS	FC	11.01	535.401			4	0.65975	0.147637	0.196409	66201.1	72358.3	85569.2	124864	0.15889	0.214635	66514.3	74394.8	86838.5	114990	0.702049	0.122726	65230.4	67457.1	79592.9	166602
1021	HILIC	POS	CSF	5.32	252.078			4	1.47145	0.148305	-0.209637	68355.4	69296.6	55230.9	55915.9	0.17168	-0.231342	69840.5	70001.8	55993.8	49706	0.592834	-0.162487	63751.6	68628.6	51670.4	80074.5
1022	HILIC	POS	FC	6.24	155.043			4	0.801335	0.148388	-0.20646	63160.4	31786.1	56993.4	27953.9	0.197554	-0.202755	63523.3	27131.2	57828.8	29040.4	0.415381	-0.270723	62035.3	44071	53060.4	22232
1023	RP	POS	FC	3.35	473.25			4	0.880085	0.148457	-0.21235	54668.8	59958.5	43516.1	45081.7	0.467875	-0.11858	51776.8	55274.8	45725.8	46782.7	0.102761	-0.557956	63633.9	73519.7	33296.5	35225.2
1024	HILIC	NEG	CSF	1.05	218.103	Pantothenic acid (B5)	10 eV: 88.0404 (100), 146.0805 (50), 218.1055 (30), 71.0134 (25)	1	1.03034	0.148651	-0.201835	777563	328891	709795	342631	0.482031	-0.10878	757868	292617	722299	361336	0.0894704	-0.567857	838619	425502	651441	233741
1025	RP	POS	FC	10.15	568.34	LysoPC 22:6	10 eV: 568.3385 (100), 184.0726 (50), 550.3295 (10)	1	1.31413	0.148655	-0.205174	5.2447e+06	2.27814e+06	4.79778e+06	2.07841e+06	0.170109	-0.220125	5.33034e+06	2.22604e+06	4.85458e+06	2.09657e+06	0.518716	-0.200161	4.97922e+06	2.47352e+06	4.53031e+06	2.01191e+06
1026	RP	POS	FC	9.98	272.258			4	1.3437	0.148837	-0.212545	48490.9	31059.8	42758.3	22882.7	0.318396	-0.166093	47344.2	31167.7	42790.1	23670.5	0.247829	-0.374306	52045.7	31246.3	42608.8	19177.1
1027	RP	POS	CSF	9.93	526.294	LysoPE 22:6	10 eV: 385.2739 (100), 526.2881 (40)	2	0.871395	0.148867	0.197952	60083.2	59159.9	73411.4	75501	0.233254	0.185328	63553.6	66230.6	77031.1	79213.6	0.562147	0.181994	49325	26010	56519.6	53053.7
1028	RP	NEG	CSF	12.29	764.523	PE 38:5 (18:1_20:4)	20 eV: 764.5233 (100), 303.2339 (40), 281.2479 (20)	2	0.834413	0.149167	0.198879	328695	156830	362830	186452	0.231681	0.187469	335226	170938	369104	190489	0.544236	0.186511	308448	102342	333553	166872
1029	HILIC	POS	CSF	0.49	172.133			4	1.31868	0.149352	-0.200861	1.00094e+06	218994	955405	234389	0.212342	-0.196197	999619	221097	954405	239802	0.494165	-0.209192	1.00503e+06	217915	960069	211924
1030	RP	POS	FC	1.21	86.0962			4	1.1326	0.149502	-0.2058	6.09014e+06	2.14515e+06	5.6717e+06	1.92134e+06	0.296231	-0.165731	6.09425e+06	1.93546e+06	5.76957e+06	1.98269e+06	0.226046	-0.397456	6.07741e+06	2.75512e+06	5.21905e+06	1.56414e+06
1031	HILIC	POS	FC	4.84	87.0442		no autoMSMS	4	0.73323	0.149745	-0.205822	780267	446148	694045	391691	0.371506	-0.145113	773135	455219	711510	394124	0.128627	-0.47378	802377	427308	611814	377129
1032	RP	POS	FC	10.86	345.211			4	1.04358	0.150127	-0.203607	67384.4	21747.6	63094	20396.2	0.418223	-0.129868	65221.1	21515.3	62527.5	19966.3	0.219404	-0.376933	74090.7	21621.7	65761.3	22573.9
1033	HILIC	NEG	CSF	4.19	256.059			4	1.25264	0.15028	-0.211239	66276.1	44675	58013.7	33552.9	0.497083	-0.108591	62316	37078.4	58383.6	35347.6	0.144947	-0.516034	78552.6	62329.8	56287.6	23963
1034	RP	POS	CSF	4.95	238.108			4	1.18858	0.150357	-0.218767	105007	104965	86362	65486.9	0.734663	-0.0531859	92895	64305.2	89332.8	69646.5	0.0996141	-0.645356	142553	178133	72498.3	38970.7
1035	RP	POS	CSF	10.84	333.28			4	0.918146	0.150403	0.197283	48308.1	31713.9	55404.8	40230.5	0.144165	0.224218	49036.5	30313.4	57211.7	42608	0.924551	0.029802	46050	36476.2	46973	25461.7
1036	RP	NEG	FC	11.27	359.295	FA 24:4	10 eV: 359.2939 (100)	2	1.18317	0.150516	-0.216394	13134.5	11367.2	11098.1	7453.99	0.336459	-0.15761	12033.3	8975.34	10745	7372.94	0.357066	-0.310699	16548	16613.5	12760.4	7767.44
1037	RP	NEG	CSF	10.73	613.54			4	1.00024	0.150809	-0.211843	5293.28	2537.88	4827.16	1862.71	0.328504	-0.158438	5155.48	2145.35	4835.73	1890.95	0.291057	-0.352988	5720.43	3525.29	4787.14	1762.66
1038	RP	NEG	FC	10.47	556.317	LysoPC 18:1 (M+HCOO-)	10 eV: 560.3248 (100), 566.3461 (65), 281.2486 (10)	2	0.958893	0.150912	-0.19632	175652	23267.2	170390	30335.9	0.281117	-0.165025	174733	23409.7	170130	32366.2	0.288969	-0.331369	178501	23177.3	171613	18397.6
1039	RP	POS	CSF	4.77	204.124		10 eV: 158.1174 (100), 86.0956 (60), 127.9743 (15), 132.1014 (10), 30.0313 (5)	4	1.19329	0.150932	-0.217599	204046	190701	170093	121369	0.615583	-0.0792155	184731	124279	174677	129543	0.126254	-0.595629	263922	316954	148697	69950.5
1040	RP	POS	CSF	10.74	671.477			4	1.08333	0.150961	-0.206099	57660.3	15243.6	54738.3	13111.5	0.149144	-0.233173	57725.3	14759	54437	13445.9	0.771522	-0.0917747	57458.7	17065.1	56144.4	11576.4
1041	RP	POS	FC	9.51	505.375			4	0.925482	0.151112	-0.20239	82719.5	50771	72639.1	48843.3	0.247032	-0.184471	79367.7	49022.4	70430.2	47876	0.545771	-0.184996	93110.3	55886	83039.3	52991.8
1042	HILIC	NEG	CSF	1.09	407.203			4	1.11251	0.15126	-0.218613	15300.2	19248.2	11860	12224.7	0.652107	-0.073506	13535.3	15573.2	12478.9	13169.3	0.0783712	-0.724853	21059.3	27910.8	8971.62	5441.14
1043	RP	NEG	FC	10.89	255.233	FA 16:0	10 eV: 255.2328 (100)	1	1.20792	0.151424	0.1987	85110.5	12932.1	87824.8	14388.9	0.591425	0.0844783	86593.9	13494.3	87761.6	14149.8	0.0590736	0.591585	80511.8	9945.1	88122.6	15785.1
1044	RP	POS	CSF	5.14	672.29			4	0.855273	0.151582	0.194952	54606.6	41589.4	65590.9	71098.8	0.163592	0.212137	54592.1	42930.5	67204.5	75977.1	0.778724	0.0853635	54651.4	38167.8	58061	41717.4
1045	RP	NEG	FC	10.87	522.283			4	0.92923	0.151589	-0.204702	430997	262794	380347	232068	0.0764003	-0.281514	449970	240806	381484	245753	0.971693	0.011799	372178	321604	374996	155944
1046	RP	NEG	CSF	9.91	588.33			4	1.02866	0.151596	0.197465	52579.9	52271.9	63961.2	63002.2	0.312613	0.158068	55625.3	57940.9	65330.1	64851.6	0.261803	0.353687	43139	27315.5	57573	54304.8
1047	HILIC	POS	CSF	2.33	374.302			4	0.901537	0.151668	0.206635	333601	68938.9	346686	57714.8	0.844249	0.0309167	342033	57099.6	343850	60448.5	0.0289846	0.776049	307462	94033.6	359924	41168.7
1048	RP	POS	FC	6.41	952.523			4	0.932912	0.151726	0.196983	170324	76990.6	187093	93263.4	0.343258	0.146396	178489	78931.2	191425	97804.3	0.284203	0.328684	145015	66153.6	166694	65763.6
1049	RP	POS	FC	10.88	383.212			4	0.946063	0.152423	0.198505	402916	82752.8	420142	90805.3	0.158738	0.22291	402449	86171.9	422003	89266.9	0.788923	0.0813917	404361	73152.2	411378	99276.9
1050	RP	POS	CSF	4.78	158.118			4	1.2089	0.152604	-0.215374	36231.4	31640.9	30586.1	20782.3	0.573827	-0.0881916	33153.4	20329.1	31277.5	22212.7	0.143504	-0.567334	45773.2	53051.6	27359.6	11861
1051	HILIC	NEG	FC	6.68	369.043			4	1.14893	0.152723	-0.200888	59575.4	49015.3	49791.6	48390.4	0.915026	-0.0166886	53036.1	46619.2	52221.2	51033.7	0.00390177	-0.994107	79847.3	51889.5	38351.9	31593.3
1052	HILIC	NEG	FC	7.76	194.928			4	0.987574	0.153133	0.201395	736926	97768.6	756240	94031.7	0.364545	0.143744	742944	93479.2	756408	93846.5	0.247437	0.358484	718271	110503	755452	96928.4
1053	RP	NEG	FC	10.89	613.398			4	1.18114	0.153207	0.200628	28140.6	4910.36	29119.9	4851.77	0.589594	0.0863968	28583.5	5079.52	29007.6	4739.19	0.0530985	0.600696	26767.9	4163.14	29648.7	5428.4
1054	HILIC	NEG	FC	0.42	303.233			4	1.18235	0.153226	-0.203414	261280	75508	246717	67683.3	0.488534	-0.111885	259982	77401.5	251804	68783.8	0.0381171	-0.661077	265304	71059.5	222762	57645
1055	HILIC	NEG	CSF	1.52	282.156			4	0.773047	0.153338	-0.197365	2.9614e+06	826614	2.78565e+06	954380	0.151269	-0.222302	2.96346e+06	788822	2.76584e+06	989128	0.77492	-0.0884284	2.955e+06	956659	2.87807e+06	783393
1056	RP	NEG	CSF	10.8	381.173			4	0.909343	0.154099	0.195427	141708	37520.5	150052	47872.6	0.137196	0.228529	143251	35137.3	152795	48388	0.980783	0.00734337	136923	44787.6	137249	44094.1
1057	HILIC	POS	FC	6.41	191.103		no autoMSMS	4	1.20794	0.154182	-0.20231	44296.5	20465.7	40331.8	18728.7	0.384252	-0.134883	41908.5	15155.5	39666.1	18094.5	0.325594	-0.311905	51699.2	31175.1	43466.1	21617.6
1058	HILIC	POS	CSF	0.57	304.285			4	0.73976	0.154204	0.204146	535767	241035	581744	209392	0.831792	0.0344396	559789	234781	567354	204536	0.0132832	0.791551	461301	250978	648899	223022
1059	RP	POS	CSF	13.26	143.016			4	0.997174	0.154399	-0.19873	117028	10997	114784	11592.1	0.236882	-0.188713	117058	11125.3	114980	10898.3	0.430339	-0.240513	116936	10870.8	113867	14644.5
1060	HILIC	POS	FC	1.71	327.056			4	1.08304	0.154417	-0.19791	86219.1	17746.2	82568.9	19142	0.520934	-0.100044	84950	17270.2	83107.4	19567.1	0.0742545	-0.558897	90153.3	19064.9	80033.4	17148.9
1061	HILIC	POS	FC	5.62	384.115			4	0.918773	0.154762	-0.209592	48558.4	16521.3	45555.6	12132.5	0.101403	-0.275098	49809.4	17031	45727.9	12641.8	0.986651	0.00530714	44680.4	14542.1	44744.3	9555.96
1062	RP	NEG	CSF	10.74	492.194			4	1.00452	0.154813	-0.202261	91198.2	31342.2	85129.5	28666	0.184119	-0.212222	91844.4	29534.7	85655.5	28789.7	0.524869	-0.198396	89194.8	37171.5	82674.6	28557.6
1063	HILIC	NEG	FC	4.94	590.082			4	0.901241	0.154891	-0.204638	169603	51996.5	159808	43728.4	0.173066	-0.222168	169764	51675.7	159105	44283.8	0.68939	-0.124485	169103	54335.6	163122	41753.6
1064	HILIC	NEG	FC	1.71	698.293			4	1.17526	0.154934	-0.197991	45591.4	10448	43457.8	11104.9	0.22745	-0.188088	46240.6	9745.31	44268.2	11227.4	0.258931	-0.353282	43579	12443	39642	9845.65
1065	RP	POS	CSF	13.26	542.375			4	1.15312	0.155058	-0.198217	114980	22781.5	110322	24221.1	0.234567	-0.188954	114950	23273.7	110544	23369.1	0.448896	-0.230691	115074	21760.5	109288	28399
1066	RP	POS	FC	1.12	116.07			4	1.02546	0.155167	-0.202508	75871.6	33523	69440.2	29994.9	0.316399	-0.158263	76042.7	30815.2	71089.2	31782.2	0.185328	-0.45734	75341.4	41735.6	61675.9	18025.1
1067	HILIC	NEG	FC	6.1	127.051			4	1.14783	0.155288	0.192793	158817	41379.2	169835	72922	0.211067	0.189782	162625	43261.1	174197	78689.3	0.807063	0.0754085	147011	33120.3	149298	27520.3
1068	RP	POS	FC	6.43	329.168			4	0.655049	0.155593	0.282939	2036.06	12610.8	21595	125645	0.319498	0.212277	2560.37	14598.3	15238.5	104850	0.336718	0.510622	500.549	1209.46	51682.8	199261
1069	RP	POS	FC	10.31	504.309			4	1.04171	0.155631	-0.199219	133916	51753.3	123622	51580.3	0.588598	-0.0835635	128743	42898.7	124757	52506	0.10127	-0.53031	149951	71778.5	118283	47654.2
1070	HILIC	NEG	CSF	5.03	217.03			4	0.792586	0.155667	-0.19517	221176	233378	170342	287542	0.934832	-0.012448	179935	197514	176788	308027	0.00770783	-0.923387	349024	290157	140259	162015
1071	RP	POS	FC	1.14	647.141			4	0.962036	0.155824	-0.20319	171817	123410	148414	106948	0.0917735	-0.272395	163325	106273	135602	97281	0.81808	0.0714494	198144	166445	208740	130172
1072	RP	NEG	FC	11.1	915.598			4	1.04153	0.156103	-0.220558	37428.1	59009.1	27285.7	32961.6	0.269875	-0.200611	36598	62791.3	27139.2	31508.8	0.368727	-0.278284	40001.4	46659.5	27969.4	39813.8
1073	RP	POS	FC	10.42	1001.66			4	1.30566	0.15628	-0.211448	106986	92400.1	90506.3	63472.5	0.360853	-0.1549	106904	97785.7	94090.4	67661.1	0.0774816	-0.612824	107238	75489.3	73631.3	34190.6
1074	HILIC	NEG	FC	1.66	275.002			4	0.804697	0.156306	-0.194697	126005	67826.9	111355	82657.6	0.253314	-0.177531	129183	71214.7	115420	83831.6	0.236948	-0.362322	116154	56526.1	92219.2	75592.7
1075	HILIC	POS	CSF	0.4	602.587			4	0.828567	0.156441	0.19353	14079.1	14602.5	17560.6	21376.6	0.295391	0.160884	14254.2	15712	17217	21119.4	0.290553	0.338103	13507.8	10518.9	19164.3	22941.5
1076	RP	POS	FC	10.34	546.356	LysoPC 20:3	10 eV: 546.3551 (100), 104.1068 (15), 184.0710 (10)	2	1.1341	0.156997	-0.20084	809774	272586	757276	250196	0.878449	-0.0238466	778899	232346	773020	260729	0.0186452	-0.822174	905485	361516	683148	179338
1077	HILIC	POS	FC	0.72	706.538			4	1.06456	0.157077	-0.252675	83392.4	177155	54846.9	48792.1	0.192204	-0.271171	90054.7	201268	55771.8	51583.1	0.396912	-0.274609	62739.3	56092.5	50492.1	33105.3
1078	HILIC	POS	CSF	6.07	374.302			4	1.1818	0.157104	-0.196763	116262	24097.2	111315	26179.8	0.0438778	-0.312573	117898	20541.9	110572	26334.9	0.693293	0.122627	111188	32938.4	114784	25702.9
1079	HILIC	NEG	FC	1.3	584.356			4	1.32153	0.157147	-0.213986	56540.4	28134.6	51606.4	17980.2	0.268806	-0.193299	57774.8	30817.2	53006.6	18517.6	0.117507	-0.494586	52713.8	17466.9	45013.9	13669.7
1080	HILIC	POS	CSF	5.21	141.066	Ethyl imidazole-2-carboxylate	10 eV: 141.0652 (100), 95.0591 (10)	2	0.980037	0.157233	-0.269253	157814	616234	59725.6	112362	0.0836338	-0.268292	90173.2	95518.4	61221.8	120302	0.26949	-0.483842	367500	1.23629e+06	52743.6	64785.2
1081	RP	POS	FC	11.69	316.121			4	1.04546	0.157376	-0.225514	28151	42256	21039.1	20816.4	0.35852	-0.170837	26977.1	45285.1	21379.9	20241.1	0.159855	-0.445053	31790	31776.8	19434.5	23747
1082	HILIC	NEG	CSF	0.46	162.839			4	1.32682	0.157471	-0.209339	27145.9	6001.7	26067.5	4300.67	0.533333	-0.101973	26881.2	5576.04	26361.3	4621.51	0.0629024	-0.724299	27966.4	7266.42	24696.8	1761.85
1083	HILIC	NEG	CSF	0.98	231.068			4	0.999666	0.15757	-0.200347	16063.2	8684.22	14382	8098.84	0.149981	-0.234073	16513.3	9484.79	14426.4	8345.99	0.794213	-0.0791871	14668.1	5475.05	14174.8	6983.79
1084	RP	POS	FC	4.48	400.169		10 eV: 400.1680 (100), 221.1059 (25), 352.2030 (25), 158.1167 (5)	4	0.758059	0.157626	0.202994	90745.6	742054	340966	1.72324e+06	0.654555	-0.0838649	119046	851023	64709.9	444785	0.0568356	0.859026	1126.67	1595.88	1.63435e+06	3.80089e+06
1085	RP	NEG	CSF	5.58	670.274			4	0.911833	0.15783	0.199957	18273.9	12693.9	20798.1	12553	0.327359	0.158152	18294	13375.4	20315.3	12186.8	0.205685	0.39774	18208.6	10481.8	23128	14254.5
1086	HILIC	POS	FC	0.7	760.585			4	1.06977	0.157847	-0.244992	1.11163e+06	2.52013e+06	703111	814870	0.179402	-0.272734	1.20273e+06	2.86383e+06	697752	839276	0.661622	-0.134538	829222	795765	728341	703909
1087	RP	POS	CSF	9.49	275.223			4	0.801198	0.157885	-0.198204	64309.6	7842.33	62751.7	7877.76	0.247826	-0.188596	63802.8	8538.52	62310.3	7288.42	0.651436	-0.141689	65880.7	4968.82	64811.4	10125.1
1088	HILIC	NEG	FC	6.49	302.052			4	1.12104	0.158532	0.194592	194251	66090.7	208098	76227.9	0.231063	0.185007	198246	62943.2	211344	78658.1	0.608285	0.15846	181866	75420.4	192812	62728.4
1089	HILIC	POS	FC	0.71	732.554			4	1.14481	0.158621	-0.233993	507720	757062	383247	306842	0.208858	-0.243236	528398	847924	386662	317493	0.431039	-0.248334	443618	359713	367167	255999
1090	HILIC	POS	FC	0.51	246.152			4	0.798398	0.158659	0.194213	53064.3	36775.4	60827.8	43172.1	0.27314	0.170563	53050.6	38135.7	60075.3	44234.8	0.302354	0.314895	53106.9	33112.9	64370.8	38427.7
1091	RP	POS	FC	11.13	310.238			4	0.789583	0.158731	0.195506	2.26096e+06	635303	2.39113e+06	696319	0.691726	0.062114	2.30014e+06	622993	2.34046e+06	675148	0.0284876	0.684499	2.13949e+06	673826	2.62971e+06	758498
1092	HILIC	POS	FC	4.83	86.06		no autoMSMS	4	0.693121	0.158853	-0.199722	359117	204157	319877	188786	0.677541	-0.0660252	339003	191895	326431	188941	0.0479939	-0.628553	421471	232491	289023	188948
1093	RP	POS	CSF	13.26	515.415			4	1.06785	0.158908	-0.196095	2.39434e+07	2.47042e+06	2.34404e+07	2.66034e+06	0.269292	-0.175146	2.39158e+07	2.51706e+06	2.34706e+07	2.56656e+06	0.384146	-0.265442	24029058	2.38059e+06	2.32992e+07	3.11856e+06
1094	RP	NEG	FC	10.88	365.224			4	1.40542	0.159046	0.196774	23210.9	11024.2	25412	11347.8	0.164795	0.219716	23793.4	11253.2	26309.2	11647.9	0.941283	-0.0226775	21405.4	10344.9	21187.8	8842.68
1095	HILIC	POS	FC	1.77	191.048			4	0.881353	0.15917	0.19102	88394.3	101824	115451	181466	0.130169	0.230811	81963.1	86592.5	113946	190539	0.733906	0.103886	108331	139908	122540	133648
1096	HILIC	POS	FC	1.45	207.207	adduct of choline		4	1.09333	0.159203	-0.200353	1.46114e+06	889107	1.2919e+06	800323	0.452059	-0.118956	1.44002e+06	818242	1.34195e+06	830678	0.0981896	-0.553493	1.52659e+06	1.10209e+06	1.05623e+06	597513
1097	RP	POS	FC	10.86	324.289			4	1.02987	0.159288	-0.198981	81795	28271.6	76332.6	26632.4	0.428587	-0.126094	79324.1	27376.9	75923.5	26562	0.210668	-0.387557	89454.8	30323.5	78259	27452.9
1098	HILIC	NEG	CSF	5.03	238.025			4	0.758888	0.159384	0.194856	31887.7	12148.7	34411.2	13752.2	0.711096	0.0574459	33755.5	11191.9	34462.2	13413.2	0.0716292	0.557353	26097.8	13430.8	34173.3	15547.4
1099	RP	POS	FC	2.1	311.124			4	1.21405	0.159971	-0.199941	43031.5	27679.9	37770.1	24949.5	0.571088	-0.0907386	41882.4	28332.6	39398.2	26421	0.0168813	-0.81827	46593.8	25912.5	30104.3	14390.8
1100	RP	POS	FC	8.73	671.47			4	1.08851	0.160033	-0.225175	41223.8	68666.4	29774.4	33027.6	0.301487	-0.192166	40668.9	74850	30244.8	33640.2	0.209616	-0.402311	42944.1	45934.2	27559.3	30548.1
1101	HILIC	POS	FC	6.72	205.082			4	1.00781	0.160152	-0.19698	68820.1	49690.4	59034.7	49664.2	0.352952	-0.1445	66513.1	44155.9	59625.1	51179.8	0.252	-0.367067	75971.9	64772.1	56254.8	42658.5
1102	RP	POS	FC	10.88	393.22			4	1.09315	0.160298	0.198353	257464	31919.2	263627	30223.4	0.514512	0.104	259288	32490.2	262595	31107.2	0.0583834	0.597288	251809	30163.9	268486	25677.4
1103	RP	NEG	FC	1.18	285.073			4	0.918537	0.160402	-0.201363	1.18896e+06	627773	1.07168e+06	537082	0.088377	-0.277177	1.15e+06	550878	1.00642e+06	485151	0.764509	0.0928452	1.30975e+06	827953	1.37898e+06	663351
1104	HILIC	POS	FC	0.74	400.169			4	0.798838	0.160503	0.204686	81288	669596	311508	1.5799e+06	0.656124	-0.0864842	110294	780342	59049	404736	0.0608266	0.844661	375.728	330.909	1.45905e+06	3.45353e+06
1105	RP	POS	FC	10.4	502.291			4	0.942505	0.160523	-0.198115	130078	29841.8	124310	28389.9	0.380765	-0.138174	128051	25872.9	124399	26984.5	0.281618	-0.333384	136362	39904.5	123889	34924.9
1106	HILIC	NEG	FC	7.09	373.065			4	1.11029	0.160605	-0.203339	40284.6	25428.1	35620.2	20449.6	0.784978	-0.0437957	38000.8	22967.3	37036.3	21080	0.0250382	-0.776685	47364.3	31514.9	28953	15894.9
1107	RP	NEG	FC	10.89	642.415			4	1.18394	0.160796	0.196648	22158.8	3712.65	22889.1	3714.67	0.666597	0.0685219	22461.6	3720.17	22713.2	3623.37	0.0377798	0.647106	21220.2	3619.86	23717.3	4097.97
1108	HILIC	NEG	CSF	0.45	293.178			4	0.853813	0.161197	-0.223506	65917.7	31517.8	60659.1	15537.8	0.328526	-0.163414	62741.1	16728.9	60355.9	12464.2	0.327121	-0.332446	75765.2	56581	62074.5	25782.6
1109	RP	POS	CSF	12.28	538.521			4	0.818813	0.161418	0.191634	49259.2	35312.6	57091.2	46426.6	0.331472	0.151051	49519.6	37341.2	55674.1	44147.9	0.256403	0.357049	48451.8	28957.3	63704.2	56478.3
1110	RP	POS	FC	4.7	257.042			4	0.835978	0.161456	-0.193519	16070.4	7053.75	14612.9	8009.99	0.48295	-0.109471	15778.9	6971.73	14968.6	7831.97	0.105741	-0.49848	16974.3	7411.46	12938.1	8782.6
1111	HILIC	POS	FC	0.6	518.322			4	1.35326	0.16198	-0.201227	111306	35780.1	104685	30028.5	0.291233	-0.172562	113324	35645	107676	29819.4	0.15237	-0.452984	105049	36387.7	90601	27402.9
1112	RP	NEG	FC	10.63	464.163			4	0.862439	0.162019	0.194673	30224.9	7666.45	31762.7	8133.32	0.169459	0.215075	30251.7	7326.19	31919.8	8186.01	0.733052	0.104604	30141.8	8845.13	31023.3	8009.22
1113	HILIC	NEG	CSF	0.44	490.11			4	0.794782	0.162332	-0.197235	4393.85	1111.84	4177.78	1079.16	0.838828	-0.031632	4176.79	971.112	4143.51	1132.75	0.0342117	-0.710001	5066.74	1269.64	4344.63	764.45
1114	RP	POS	CSF	10.22	424.364			4	0.868346	0.162659	-0.228818	46286.9	17092.9	43486.3	7385.75	0.334534	-0.179329	45309.1	16149.5	43207.8	7285.57	0.347321	-0.326615	49317.9	19885.7	44785.8	7866.05
1115	HILIC	POS	CSF	0.43	280.264			4	0.907703	0.163398	-0.209464	536446	1.15715e+06	334974	766539	0.295544	-0.174338	541317	1.0936e+06	373550	831015	0.251969	-0.446641	521346	1.36688e+06	154952	273781
1116	HILIC	POS	CSF	0.58	156.102			4	1.48	0.163571	0.189381	18563	21453.8	24071.8	36723	0.0624833	0.28453	16052	17433.6	23408	34272.4	0.944569	0.0212822	26347.2	30034.2	27169.8	47272.7
1117	RP	POS	FC	12.74	604.461			4	1.00563	0.163613	-0.200421	69097.3	17473	65875.9	14673.3	0.325031	-0.160544	67794.3	17007.7	65274.5	14382.8	0.409174	-0.255276	73136.6	18712.8	68707.4	15988.3
1118	HILIC	NEG	CSF	4.19	217.03			4	0.899627	0.16363	0.190648	43156.8	25107	50644.6	53443.8	0.0984132	0.253457	41909.2	25272.7	52425.6	57710.8	0.534116	-0.189952	47024.3	24817.9	42333.1	24575.2
1119	HILIC	POS	FC	1.5	486.295			4	0.884417	0.16374	-0.191322	51159.5	21811.5	46542.6	26451.5	0.519628	-0.0988519	48596.7	21119.6	46180.2	27772.1	0.0988415	-0.517153	59104.2	22545.1	48249.1	19435.3
1120	HILIC	NEG	CSF	5.44	155.874			4	1.01728	0.16393	0.193101	212880	57790.9	224660	64221	0.0834689	0.278268	207620	57691.2	223295	54970.2	0.938143	0.023927	229186	56412.4	231031	97844.5
1121	RP	NEG	CSF	10.65	458.176			4	0.907526	0.164012	0.191279	20927	11414.3	23364.7	14073.4	0.178796	0.20772	20966.5	11175.9	23618.6	14359.3	0.721007	0.10871	20804.7	12426.3	22179.7	12871
1122	HILIC	NEG	CSF	0.4	367.264			4	0.844468	0.164231	0.242589	105978	119256	145784	208920	0.300626	0.197769	115463	123855	148607	211321	0.38515	0.393219	69934.7	96861.1	128611	201581
1123	RP	POS	CSF	13.26	329.216			4	1.05726	0.164236	-0.193506	661382	61536	648986	66578.3	0.318297	-0.158478	660171	63218.3	650126	63556	0.309385	-0.311256	665135	57381.1	643669	80546.4
1124	RP	POS	CSF	11.5	366.374			4	0.802255	0.164303	-0.195893	108131	66295.3	95297.5	64726.1	0.0760633	-0.286615	108631	63651	91061.7	58950.8	0.728875	0.105259	106578	75671.7	115064	85578.4
1125	RP	NEG	FC	10.37	590.342	LysoPC 20:3 (M+HCOO-)	10 eV: 530.3235 (100), 590.3320 (75)	2	1.10945	0.164321	-0.194088	129269	53300.9	118657	56046	0.441941	-0.119214	126561	48452.8	120173	58721	0.13986	-0.48055	137663	66904.5	111586	41626.1
1126	RP	NEG	CSF	10.07	540.33			4	0.798194	0.164393	0.188989	183687	223939	239674	368550	0.279354	0.164808	202223	249860	255917	401735	0.216494	0.378556	126227	93601.9	163875	105300
1127	RP	POS	CSF	9.36	328.322			4	0.661773	0.16493	0.195097	35058.8	31990	41287	31856.7	0.542398	0.0967506	35591.3	31414.3	38624.8	31292.3	0.0520151	0.608926	33408.1	34505.1	53710.5	32177.8
1128	HILIC	POS	FC	1.15	590.322			4	1.32508	0.165102	-0.192981	103082	34492.8	96180.3	37034.2	0.187729	-0.204977	104460	32398.5	97246.8	37979.5	0.502723	-0.208471	98810.7	40947.9	91158.4	32464.9
1129	HILIC	POS	FC	6.95	130.097	fragment of arginine		4	1.08067	0.165133	-0.196996	54721.6	11282.2	52591.8	10339.9	0.26023	-0.178776	54910.7	10492.7	53036.1	10479.3	0.325494	-0.311705	54135.2	13736.7	50500.2	9586.25
1130	HILIC	NEG	FC	5.12	293.049			4	1.00112	0.165629	0.189343	149315	231703	218479	498865	0.0550771	0.296658	124391	196476	232192	530292	0.444846	-0.233584	226581	310848	153918	311310
1131	HILIC	POS	FC	7.64	370.173			4	1.04486	0.1658	-0.201495	145165	83385.3	129961	67524.5	0.249774	-0.189465	140615	81348.3	126679	65756.6	0.574541	-0.176682	160013	90402.1	145414	74853.9
1132	HILIC	NEG	CSF	2.34	199.038			4	0.820826	0.165854	0.193279	65579.9	30188.3	71579	31888.8	0.834814	0.0324127	70027.3	28218.3	71020.8	33088.6	0.0178528	0.763858	51793	32620.3	74183.8	26005.2
1133	RP	POS	FC	10.69	403.282			4	1.12064	0.165927	-0.201952	153831	148773	127130	115648	0.621047	-0.0782455	127400	106380	119046	107131	0.22988	-0.384819	235766	220633	165193	146157
1134	HILIC	NEG	FC	3.83	334.076			4	1.14588	0.166239	-0.196355	1.62033e+06	984885	1.43463e+06	906503	0.707475	-0.0584626	1.58074e+06	827733	1.52915e+06	936907	0.0319057	-0.768189	1.74305e+06	1.3837e+06	989605	577924
1135	HILIC	POS	FC	0.96	61.0395	Urea	10 eV: 44.0122 (100), 61.0384 (80)	1	0.863759	0.166561	-0.198383	98113.9	53886.3	88190.6	46155.7	0.359103	-0.146374	95192.2	48756	88196.7	46828.7	0.28975	-0.339863	107171	68065.8	88162.1	43797.7
1136	RP	POS	FC	1.13	343.054			4	0.985964	0.166604	-0.197694	736732	334294	674775	292508	0.0753402	-0.286598	721092	294377	639568	274531	0.64409	0.144777	785217	441506	840540	322734
1137	HILIC	POS	FC	5.25	116.071			4	1.14491	0.166916	-0.201861	168358	79042.7	154245	60785.7	0.292963	-0.172573	170300	77495.3	158129	63548.6	0.21869	-0.414137	162340	85462.6	135957	41948.2
1138	RP	POS	CSF	13.18	766.575	PC 36:5e	10 eV: 766.5768 (100), 184.0732 (20)	2	0.909388	0.167122	0.189321	191732	105365	214519	135362	0.0229909	0.350793	178666	103180	222112	144522	0.062259	-0.603813	232235	104237	179085	71812.1
1139	RP	POS	FC	1.15	305.098	N-Acetylaspartylglutamic acid (NAAG)	20 eV: 88.0398 (100), 130.0498 (95), 84.0437 (55), 148.0599 (45), 102.0548 (40), 195.0792 (5), 164.0313 (5), 136.0382 (5), 112.0385 (3)	2	0.949741	0.16715	-0.197958	3.93357e+06	2.22525e+06	3.52378e+06	1.91498e+06	0.085423	-0.278354	3.80577e+06	1.92519e+06	3.29464e+06	1.74728e+06	0.741276	0.102758	4.32978e+06	2.99869e+06	4.60263e+06	2.31185e+06
1140	HILIC	NEG	FC	4.97	590.083			4	0.872704	0.167177	-0.198725	170153	52024.1	160642	43693.3	0.340454	-0.155572	168050	51874	160614	43727.2	0.295485	-0.325192	176671	53290.4	160775	44470.6
1141	RP	NEG	FC	10.48	344.28			4	1.18062	0.167388	-0.198065	41806.9	22684.8	37640.4	19387.4	0.348847	-0.151717	40992.4	22732.5	37750.3	20006.2	0.248404	-0.365395	44331.6	22931.6	37122.5	16527.8
1142	HILIC	POS	FC	0.7	758.569			4	1.16534	0.16741	-0.217393	241931	320008	188936	167541	0.215112	-0.226968	248270	356817	188057	173766	0.532835	-0.192969	222279	165145	193073	137556
1143	RP	NEG	FC	1.32	174.041			4	1.08748	0.167478	-0.197626	191574	95892.7	173898	82992.3	0.144744	-0.236439	194525	94591.4	173406	84045.8	0.825353	-0.0685501	182427	101778	176213	79520
1144	RP	POS	FC	9.84	540.426			4	0.89615	0.16749	-0.203792	93911.2	104049	75630.6	75356	0.474181	-0.119376	89784.5	103363	79005.7	77222.5	0.0981803	-0.543657	106704	107818	59739.5	64954.9
1145	HILIC	NEG	FC	8.57	611.145	Glutathione (oxidized)	10 eV: 611.1449 (100), 306.0768 (20), 272.0854 (5), 254.0766 (5), 338.0478 (5)	2	0.986136	0.167742	0.187062	87832.9	39680.1	97783.3	66705.7	0.156132	0.215413	83077.6	35353.1	93488	61301.8	0.462485	0.227736	102574	48961.3	118007	86568.7
1146	HILIC	POS	FC	2.5	309.138		10 eV: 188.0725 (100), 122.0700 (35), 309.0463 (10), 40.9596 (5)	4	1.13441	0.167784	-0.2041	192100	208198	155647	149004	0.244612	-0.196741	198392	221568	161220	156310	0.317623	-0.31968	172593	163251	129407	106931
1147	HILIC	POS	FC	1.56	201.16		10 eV: 142.0852 (100), 100.0752 (50), 46.5089 (5)	4	1.06581	0.168223	-0.192007	68068.1	26315.5	62883.7	27686.4	0.323358	-0.155832	68470.6	28144	63999.3	29242.5	0.124513	-0.478088	66820.4	20176.4	57631.5	18264
1148	RP	NEG	FC	9.18	269.131			4	0.872105	0.168267	0.196893	506110	67497.8	518574	59106.1	0.0833153	0.288751	501491	72512.4	520049	56025.7	0.632867	-0.146195	520431	47498.4	511632	72879.4
1149	HILIC	POS	CSF	1.28	289.047			4	0.929827	0.168429	-0.193231	196271	23295.3	191755	23439.9	0.156447	-0.221359	196835	20977.8	191826	24273	0.693557	-0.125269	194522	29939.7	191424	19527.8
1150	HILIC	POS	FC	0.43	372.289			4	1.08401	0.168582	-0.197367	149306	71962.7	136108	61772.3	0.309353	-0.165634	152543	74485.8	141119	63460.8	0.131559	-0.479282	139270	64223.8	112517	47412.6
1151	HILIC	NEG	FC	4.95	606.056			4	0.77644	0.168728	-0.198689	80333.1	25357.2	75742.5	20851.8	0.274818	-0.179788	79097.3	25261.7	74994.6	20377.5	0.515783	-0.199954	84164.3	25921.3	79264.1	23092.2
1152	RP	POS	FC	10.02	299.258			4	0.952787	0.168975	0.190359	269424	37854.3	277061	42385.7	0.34209	0.148944	269336	39482.4	275477	42980.7	0.183386	0.407865	269698	33226.9	284520	39457.9
1153	HILIC	POS	FC	6.22	244.129		no autoMSMS	4	1.07335	0.169066	-0.194346	108774	104395	89056.3	98514.2	0.140083	-0.238157	114965	111760	89515	101966	0.911353	-0.033825	89579.6	76469.6	86896.7	82168.6
1154	RP	NEG	FC	9.07	277.181			4	0.866673	0.16908	-0.19758	19253.6	4778.76	18381.9	4045.05	0.30166	-0.172164	19131.8	4943.9	18384.9	3733.18	0.392484	-0.260555	19631	4322.63	18367.7	5374.57
1155	RP	POS	FC	10.62	403.282			4	1.12216	0.169333	-0.200975	136242	132834	112705	101398	0.677783	-0.0653737	112340	90355	106289	94771.4	0.206671	-0.40925	210340	203393	142914	126114
1156	HILIC	NEG	CSF	5.03	215.033			4	0.793003	0.169489	-0.187797	877024	830457	694616	1.11215e+06	0.972176	0.00529658	714240	677752	719192	1.19212e+06	0.00548571	-0.957725	1.38166e+06	1.05397e+06	579928	620266
1157	RP	NEG	FC	5.12	236.093			4	1.13417	0.169749	-0.200861	52062.6	41536	44714.3	31632	0.54154	-0.0965805	49575.3	33220.1	46347.7	33616.7	0.12253	-0.572541	59773.4	61066.7	37023.8	18402.2
1158	RP	NEG	CSF	12.43	772.527	PE 40:8e (18:2e_22:6)	20 eV: 772.5284 (100), 327.2323 (35), 462.2986 (10)	2	0.927962	0.170087	0.186882	183922	101689	207191	147338	0.215401	0.189959	184186	108904	209140	153829	0.609183	0.156165	183104	77495.6	198096	114513
1159	HILIC	NEG	FC	4.48	284.019			4	1.11189	0.170144	-0.197708	112747	50114.5	103680	41610.3	0.455339	-0.120055	111507	47292.7	106075	43197.3	0.111513	-0.533509	116593	59207.3	92404.4	31471.8
1160	HILIC	POS	CSF	0.57	272.295			4	0.723825	0.170403	0.195257	136348	43122.5	144355	38885.8	0.276276	0.173038	137032	39616.8	143894	39699.2	0.388104	0.275101	134230	53688.3	146504	35546.2
1161	HILIC	POS	FC	6.08	213.085			4	0.961966	0.170691	0.187639	38898.1	15338.6	42151.2	19335.4	0.0425148	0.312202	38377.8	14378.4	43700.9	19722	0.284686	-0.331683	40511.1	18320.5	34854.7	15786.8
1162	HILIC	POS	CSF	4.36	362.927			4	0.85403	0.170713	0.18686	186747	46570.6	197185	65151.2	0.263303	0.170243	187241	39934.3	196404	67711.5	0.389572	0.267259	185214	64208.7	200828	52637.7
1163	HILIC	POS	CSF	0.62	181.072			4	0.97763	0.170822	-0.194884	87661.7	80068.4	72293.4	77648.5	0.271403	-0.17809	89825.7	85874	74861.4	82178.8	0.245568	-0.360222	81061.6	60375.3	60737.8	52465.1
1164	HILIC	POS	CSF	6.12	184.073			4	0.790455	0.170929	0.187991	16548.6	17570.8	20263.5	21952	0.0425975	0.310182	15409.7	14538.7	21321.7	23580.9	0.434201	-0.267199	20079.1	24903.7	15325.4	10677.8
1165	RP	POS	CSF	13.01	768.556	PE 38:4	10 eV: 768.5547 (100), 627.5353 (50)	2	0.69951	0.171298	0.188871	389655	268968	447715	345848	0.0817437	0.270476	381803	259566	465376	358409	0.60535	-0.158574	413997	302128	368242	274958
1166	RP	POS	CSF	10.6	374.328	MAG 18:1 (NH4+)	10 eV: 265.2532 (100), 339.2919 (80), 357.3028 (25), 374.4234 (5)	2	0.639947	0.171301	-0.192686	416007	75168.4	401697	73362	0.466749	-0.116137	411000	76512.2	402261	73988.4	0.139066	-0.456391	431526	70412.9	399063	71845.2
1167	RP	POS	CSF	5.88	207.16	2-(2-butoxyethoxy)-ethanol	10 eV: 45.0333 (100), 89.0584 (40), 57.0706 (40), 101.0924 (30), 163.0684 (15), 133.0506 (10)	2	0.797996	0.17158	-0.191252	57669.8	22977.1	53209.5	23665.6	0.846963	-0.0302235	55503.6	21880.2	54809.4	24057.7	0.0124029	-0.808878	64385.1	25513.3	45743.6	20578.9
1168	RP	POS	FC	1.21	69.0697	4-Penten-2-ol	10eV: 41.0392 (100), 69.0681 (10), 39.0208 (5)	2	1.14456	0.171718	-0.195131	114505	39936.7	107124	35713.1	0.309543	-0.160774	114778	35657.3	108917	37255.2	0.258857	-0.376828	113660	52119.8	98835	26561.9
1169	RP	POS	FC	2.39	485.359			4	0.88754	0.17182	-0.194991	70946.4	55354.9	60782.8	48892.6	0.531103	-0.100285	68226.7	53568.4	63026.6	50139.3	0.0800913	-0.56563	79377.5	61246.9	50218.1	41856.9
1170	RP	POS	FC	2.87	257.186			4	0.807786	0.171897	-0.194895	52082	38929.9	44930.9	34454.6	0.456935	-0.120294	50609.3	39622.5	46119.5	35025.3	0.109449	-0.501658	56647.4	37304.4	39334.7	31717.8
1171	RP	POS	FC	10.94	431.313			4	1.20403	0.172016	-0.199047	58382.2	59852.1	47792.4	46552.7	0.530505	-0.0995018	49658.1	45373.9	45157.7	45085.8	0.266126	-0.361464	85426.8	87428.5	60197.6	52165.9
1172	HILIC	POS	FC	1.75	524.274			4	1.20009	0.172155	-0.191485	150644	39143.2	143157	39059.4	0.780974	-0.0433303	148467	35316	146839	39851	0.0186103	-0.791563	157393	49642.1	125822	30126.9
1173	RP	POS	FC	9.4	496.375		10 eV: 156.0771 (100), 496.3716 (25)	4	1.39232	0.172586	-0.190988	268285	178272	234062	180110	0.46744	-0.116108	244574	179790	224222	170778	0.281901	-0.329661	341790	155521	280391	216978
1174	RP	NEG	FC	1.23	130.087			4	1.12784	0.172669	-0.198603	137187	73217.4	124239	57175.8	0.498468	-0.107721	134613	61393.6	128085	59795.1	0.123139	-0.549652	145168	103267	106128	38785.8
1175	HILIC	NEG	CSF	1.42	171.008			4	1.03007	0.172719	-0.188153	30827.8	6882.85	29420.5	8076.07	0.128873	-0.235818	30731.1	6402.03	29049.5	7860.06	0.992627	0.00280732	31127.4	8381.53	31151.8	8993.02
1176	RP	NEG	CSF	12.2	824.543	PC 36:5 (16:1_20:4 and 16:0_20:5 combined peak, +HCOO)	40 eV: 301.2168 (100), 253.2157 (75), 764.5189 (65), 255.2320 (65), 303.2336 (60)	2	1.06344	0.172807	-0.194994	233316	89245.2	216988	78229.1	0.429128	-0.130643	233529	98171.3	222048	77596.3	0.058438	-0.589194	232653	54885.6	193372	78454.1
1177	HILIC	NEG	CSF	0.64	826.559			4	1.03645	0.173233	0.186391	318318	104327	340777	136664	0.622317	0.075909	327017	105340	336150	135297	0.0602654	0.585352	291352	98807.1	362372	143849
1178	RP	POS	FC	10.56	510.355			4	1.28926	0.173378	-0.197544	203896	131138	180611	104606	0.307292	-0.167314	204696	135278	184041	111623	0.224066	-0.407301	201417	120634	164464	60819.6
1179	RP	POS	CSF	10.13	526.521			4	0.83205	0.17344	0.19106	387659	102327	407233	102572	0.0284512	0.347146	372875	90754.9	405579	97660.9	0.624867	-0.149093	433487	123579	414950	125095
1180	HILIC	POS	FC	2.48	307.044			4	0.783858	0.173644	-0.186452	717165	112695	693519	140950	0.344284	-0.145052	710333	110471	691561	148360	0.298615	-0.322756	738344	119737	702735	100916
1181	HILIC	NEG	FC	6.49	320.062			4	1.11032	0.173804	0.187652	501254	173072	536236	199758	0.258304	0.174677	511870	166056	544392	206307	0.593555	0.164809	468345	194065	497833	163778
1182	RP	POS	CSF	1.19	141.958			4	0.713246	0.174301	0.195104	568565	200939	604910	171625	0.535292	0.101029	585529	203952	604588	173357	0.101008	0.511991	515979	186371	606410	166881
1183	RP	POS	CSF	1.4	136.062			4	1.08656	0.174577	0.19189	15479	22817.4	20240.1	26806.1	0.0449345	0.317246	13816.6	20632.4	21428.8	27357.1	0.479996	-0.226632	21112.6	29031.1	15089	24126.9
1184	HILIC	POS	FC	6.35	116.071			4	1.05908	0.175072	-0.19037	86575.3	32258.8	80463.7	31948.6	0.415792	-0.126673	85181.9	29131.3	81217	33468.4	0.188637	-0.431222	90894.7	41059.1	76916.6	23771
1185	RP	NEG	CSF	12.42	608.525			4	0.738108	0.1752	0.184326	27295.5	18991.8	31777.7	29641.8	0.179523	0.204972	26885.4	19680.7	32013	30351.4	0.752227	0.0966364	28566.7	17084.6	30679.5	26643.1
1186	HILIC	NEG	CSF	6.28	146.046	Glutamate	10 eV: 102.0556 (100), 128.0362 (50), 146.0464 (45), 85.0298 (10)	1	0.749436	0.175306	0.185136	1.16289e+06	247651	1.2169e+06	335809	0.609113	0.0779373	1.19965e+06	217776	1.2211e+06	332651	0.142681	0.450438	1.04893e+06	301861	1.19729e+06	356893
1187	HILIC	NEG	FC	7.71	239.017	Cystine	10 eV: 120.0125 (100), 151.9849 (60), 74.0062 (35), 86.0246 (30), 239.0508 (5)	2	0.755685	0.175408	-0.190243	187816	76050.2	173424	75251.1	0.166533	-0.219402	190322	75355	173657	76558.2	0.737518	-0.102983	180048	79636.5	172328	70293.2
1188	RP	POS	FC	10.71	265.253			4	1.24571	0.17545	-0.197758	174141	121262	152906	93497.2	0.74015	-0.0526741	158348	96702.7	153300	94978.8	0.0999463	-0.555647	223100	171253	151052	88077.4
1189	HILIC	POS	FC	0.4	553.373			4	0.97772	0.175478	-0.197731	69129.3	25522.1	64503.7	21265.1	0.252159	-0.195933	67934.6	27710.2	63329.2	19299.6	0.691837	-0.125092	72965.1	16701.8	70120.8	28773.1
1190	HILIC	NEG	CSF	3.88	283.07	Xanthosine	20 eV: 151.0260 (100), 108.0207 (20), 283.0650 (10)	2	1.08757	0.175509	0.184828	43238	16477.6	46877.6	22906.1	0.113986	0.241728	42059.4	15705.9	46852.3	23949.3	0.985033	0.00573161	46891.5	18626.8	46995.5	17651.4
1191	RP	POS	FC	10.87	360.184			4	0.961293	0.175619	-0.190634	44921.9	8189.56	43383.5	7950.24	0.432991	-0.125095	44132.2	8232.51	43122.9	7904.52	0.259097	-0.345659	47369.8	7745.46	44610.4	8220.67
1192	HILIC	POS	CSF	0.63	806.571			4	1.30077	0.175699	-0.195391	2.14442e+06	1.12561e+06	1.94324e+06	933678	0.174077	-0.221007	2.11478e+06	974159	1.91269e+06	854667	0.726542	-0.108201	2.2363e+06	1.53064e+06	2.0858e+06	1.25133e+06
1193	HILIC	POS	FC	1.7	552.306			4	1.13913	0.175765	-0.190445	67110.1	21517.7	63062.3	20990.5	0.683477	-0.0645518	66202.7	20996.1	64844.7	21078	0.0242551	-0.723191	69923.1	23400	54670.5	18781.5
1194	HILIC	POS	CSF	4.19	322.055			4	0.882967	0.176136	0.184667	76932.6	31413.2	83814.5	43119.7	0.451421	0.115463	78301.2	31981.4	82697.7	44173.4	0.119785	0.479056	72690.1	29966.9	89026.1	38234.1
1195	RP	POS	CSF	14.4	612.558	DAG 34:1 (16:0_18:1, NH4+)	10 eV: 313.2739 (100), 577.5178 (90), 339.2905 (80), 595.5271 (5)	2	0.989294	0.176404	0.187543	297204	193226	335429	214420	0.22673	0.187694	296552	184049	334759	223073	0.525272	0.198225	299224	224525	338556	172317
1196	RP	POS	CSF	9.44	280.265			4	0.976878	0.176836	-0.199396	96697.4	205761	60217.5	160142	0.243776	-0.19461	92802.5	191751	59887.7	146513	0.524812	-0.204703	110113	254097	61795.1	217979
1197	HILIC	NEG	FC	4.58	282.021			4	1.1915	0.177054	-0.193141	37153	13620.4	34695.7	11825	0.428332	-0.127751	36944.8	13839.9	35266.7	12431.3	0.0977012	-0.543428	37798.2	13241.9	32007.1	8071.47
1198	HILIC	POS	CSF	1.07	250.129			4	1.11446	0.177272	0.210467	82420.1	95638.8	104309	112368	0.371284	0.152594	92275	99535.9	108596	114375	0.0488657	0.752007	28765.8	43508.2	83489.9	102033
1199	RP	POS	FC	2.19	223.108	Phenylalanine-Glycine	40 eV: 103.0528 (100), 120.0792 (45), 77.0373 (45), 51.0211 (45), 91.0531 (25), 102.0450 (25)	2	0.939838	0.177353	0.184426	104160	164041	152559	360821	0.142378	0.224406	100732	162470	161961	383229	0.915057	-0.0323936	114785	172670	108288	228438
1200	RP	POS	CSF	11.75	576.467			4	0.905189	0.177411	-0.195846	126522	19713.4	123049	15746.2	0.266213	-0.183603	126116	20048.1	122805	16018.9	0.495604	-0.212686	127779	19082.3	124190	14672
1201	HILIC	NEG	CSF	0.64	850.559			4	1.3202	0.177466	-0.193526	122464	62284.1	111265	53452	0.196536	-0.208857	119526	52970.1	108997	47859.4	0.694412	-0.120933	131571	86107	121850	74657.9
1202	RP	NEG	FC	12.46	519.405			4	1.08104	0.17775	0.195375	45345.3	3163.21	45902	2535.74	0.225899	0.200851	45229.5	3323.86	45823.2	2588.07	0.45523	0.230544	45704.2	2647.14	46273	2286.86
1203	RP	POS	FC	1.42	121.051			4	0.974951	0.177911	0.189654	131227	22930.7	135510	22232.5	0.492046	0.106916	131869	19923.5	134158	22890.1	0.117602	0.516897	129237	31011.6	141875	17889.3
1204	HILIC	POS	FC	7.09	223.118			4	0.722518	0.177983	-0.185543	165894	32104.9	159419	37696.5	0.317495	-0.155465	166031	30664.8	160872	35695.6	0.310537	-0.309559	165471	37080.2	152574	46245
1205	HILIC	POS	FC	6.35	84.0445	fragment of glutamate		4	1.04508	0.178127	-0.191662	269585	55259.9	259534	49617	0.553577	-0.0934907	268135	50291.2	263365	51754.2	0.0665151	-0.632703	274079	69785.7	241498	33202.2
1206	RP	POS	FC	3.49	416.228			4	0.852034	0.178372	-0.191328	254528	191567	219619	173352	0.59387	-0.0848812	242164	182172	226933	176709	0.0735995	-0.575638	292857	218762	185180	155353
1207	RP	POS	CSF	10.81	791.549			4	0.914289	0.178497	-0.188525	101744	15400.8	98818.1	15635.6	0.0873752	-0.275635	102162	16576.3	97742.1	15491.6	0.409036	0.252152	100448	11254.3	103839	15645.5
1208	HILIC	NEG	FC	5.55	133.014			4	1.10502	0.178908	-0.199508	731087	379030	666690	266527	0.310369	-0.168175	734070	362197	679975	281126	0.268991	-0.385182	721839	437225	604141	173905
1209	HILIC	NEG	CSF	4.82	295.065			4	1.12092	0.179265	0.186703	265174	81695.8	281093	88826.1	0.223214	0.191197	264725	76315.1	280062	84107.6	0.542851	0.18511	266565	98754.1	285904	110190
1210	HILIC	POS	FC	4.95	104.07	GABA	10 eV: 87.0448 (100), 43.0181 (35), 69.0341 (30), 86.0603 (25), 104.0718 (5)	2	1.14573	0.179459	-0.191682	1.48456e+07	3.36349e+06	1.42398e+07	2.95785e+06	0.484402	-0.111535	1.47454e+07	3.14102e+06	1.44021e+07	3.01488e+06	0.119334	-0.505776	1.51562e+07	4.05219e+06	1.34753e+07	2.59447e+06
1211	HILIC	NEG	CSF	1.52	89.0245			4	0.746293	0.179564	-0.185549	2.3386e+06	524249	2.23411e+06	602012	0.175687	-0.209705	2.33874e+06	501296	2.22032e+06	628083	0.811582	-0.0741418	2.33815e+06	604048	2.29844e+06	467078
1212	HILIC	NEG	FC	1.33	187.042			4	0.877224	0.179747	-0.193069	974163	185629	941244	155384	0.376473	-0.144144	968351	185160	943692	156980	0.242293	-0.366308	992182	190730	929715	150329
1213	HILIC	POS	FC	0.7	786.6			4	1.06098	0.179887	-0.226773	161159	333839	109365	122950	0.19487	-0.259886	169558	379551	104765	119073	0.913509	-0.0329735	135122	108042	131024	140533
1214	HILIC	POS	CSF	0.44	582.582			4	0.806952	0.180079	0.187606	33945.7	19740.3	37757.3	20894.6	0.161773	0.218134	33143.5	17476.1	37389.5	21454.1	0.65753	0.139389	36392.1	25844.1	39473.6	18370.6
1215	RP	POS	FC	6.41	857.173			4	0.971635	0.180175	0.185208	173273	83852.6	189847	95125.5	0.598168	0.081654	185305	83853.8	192807	99897	0.0723121	0.561613	135971	73915.8	175906	68301.2
1216	HILIC	NEG	FC	6.1	243.099			4	1.0187	0.180202	-0.193773	215756	196806	181171	160160	0.318019	-0.161212	211884	186698	183330	167539	0.329556	-0.322329	227761	230252	171007	121902
1217	HILIC	POS	FC	0.5	315.151			4	0.515029	0.180312	0.230223	1416.5	2628.96	17825.9	139923	0.289409	0.199862	1452.78	3018.82	16209.3	144648	0.334317	0.408615	1313.1	877.661	25487	117444
1218	HILIC	NEG	FC	4.99	787.113			4	0.914832	0.18042	-0.192649	80281.5	28352.2	75255.7	23823.4	0.419046	-0.130348	77386.9	26539.9	74103.8	23833.9	0.331285	-0.306469	89254.7	32456.8	80679.1	23507.1
1219	RP	POS	FC	10.93	569.435			4	0.906172	0.180511	-0.198431	284049	185696	252551	131769	0.497795	-0.113743	272781	178276	255292	129232	0.159847	-0.448999	318979	208015	239645	145365
1220	RP	NEG	FC	1.17	401.056			4	0.890382	0.180565	-0.192483	476813	265795	429668	224065	0.0871637	-0.281395	463182	233982	403001	193749	0.720573	0.110001	519071	350604	555228	306795
1221	HILIC	POS	FC	3.16	338.342	13-Docosenamide	10 eV: 338.3441 (100), 321.3145 (20), 282.2779 (20), 303.2951 (10), 114.0557 (10)	2	1.10751	0.180705	0.188143	322991	31285.7	328820	30683.7	0.496177	0.107608	324994	29997.1	328249	30492.8	0.157419	0.438612	316779	35073.1	331510	32095.7
1222	HILIC	POS	CSF	0.44	252.232			4	0.877255	0.18093	-0.211702	54289	123563	32586.6	81463.7	0.308553	-0.176565	54211.3	110157	36772.1	87381.2	0.275341	-0.451997	54530.7	162182	10822.3	31219.6
1223	RP	POS	FC	3.15	261.145			4	1.1658	0.181362	-0.193434	419543	493308	333216	399264	0.486811	-0.114314	409647	530683	354873	427628	0.0225042	-0.781024	450221	363291	231250	197436
1224	HILIC	POS	FC	6.47	646.175			4	1.04433	0.181408	-0.191459	30845.7	17445.9	27737.8	15019.8	0.729069	-0.054989	28428.1	15512.9	27581.6	15277.3	0.0836525	-0.561229	38340.2	21135.8	28473.3	14025.9
1225	HILIC	NEG	CSF	5.41	211.082			4	1.03468	0.182122	-0.195413	21250.6	15857.5	18523.9	12049.5	0.358113	-0.14912	19970.8	13297.2	18110.6	11651.9	0.406999	-0.265992	25217.9	21964.1	20452.5	13866.5
1226	HILIC	NEG	FC	4.83	219.046			4	1.2826	0.182345	0.185589	95791.7	46444.7	104679	49329.1	0.130399	0.235471	95682.9	44135.9	106995	51948.4	0.866348	-0.0539577	96128.8	54239.3	93772	33119.4
1227	HILIC	NEG	FC	6.48	214.049			4	1.10917	0.182404	-0.189533	517500	177500	485445	160753	0.666375	-0.068231	491243	161157	480210	162254	0.118519	-0.495247	598895	204232	510092	154390
1228	HILIC	POS	FC	1.71	175.022			4	1.09594	0.182556	-0.185967	241619	46568.7	232788	48409.2	0.593873	-0.0834415	238131	44743.6	234221	48984.1	0.0836658	-0.541266	252431	51527.3	226040	45990
1229	RP	POS	FC	2.84	293.192			4	0.823716	0.182703	-0.18796	92050.2	56221.4	81720.9	53688.3	0.655346	-0.070296	87863.1	52966.7	84061.5	55192.5	0.0548331	-0.621828	105030	65066	70700.6	45349.6
1230	HILIC	NEG	FC	4.48	216.031			4	1.12137	0.183035	-0.192811	64823.6	28820	59804.8	23240	0.449847	-0.122352	64353.7	27444	61201.2	24087.5	0.127692	-0.510058	66280.6	33464.9	53230.1	17707.5
1231	HILIC	NEG	CSF	5	199.037			4	1.0314	0.183477	0.197299	43584.7	77260.8	63996.4	129650	0.233982	0.193604	48525.2	82354	70096.3	140484	0.381925	0.349197	20229.9	41148.3	33192	33091
1232	RP	NEG	CSF	9.53	1021.22			4	0.727437	0.183748	0.186623	153160	18846.4	156676	18836.8	0.208067	0.19877	154511	17389.2	158063	18356.9	0.851709	0.0574194	148973	22781.7	150203	20082.5
1233	HILIC	NEG	FC	6.09	294.029			4	1.21941	0.183862	0.180603	29581.4	48026	41253.9	81235.6	0.126947	0.232697	25460.8	40527.2	39380.3	79109.3	0.750107	0.0969435	42355.5	65822.8	49997.7	91840.5
1234	RP	POS	CSF	9.67	309.205			4	0.986883	0.183918	-0.186932	96559.8	51303.8	87047.2	50472.5	0.571813	-0.09049	95151.7	53329.7	90456	50454.2	0.0417586	-0.634631	100925	45426.3	71139.6	48440.7
1235	HILIC	NEG	FC	1.46	282.156			4	0.910792	0.18413	-0.186108	792131	302049	735817	303120	0.354153	-0.144851	788972	279673	746184	311108	0.252959	-0.362688	801925	371070	687008	262623
1236	RP	POS	CSF	11.11	376.299			4	0.733129	0.184376	-0.185063	34947.3	15215.4	32048.6	16110.8	0.096876	-0.264381	35002.8	14645.8	31111.3	14792.6	0.776914	0.0859852	34775.2	17270.2	36422.8	21052.3
1237	HILIC	POS	FC	4.77	138.053			4	0.75557	0.184531	-0.183657	174490	46703.1	165413	52147.3	0.108418	-0.248953	178224	44101.7	166007	54048.7	0.984112	-0.00616742	162916	53552.5	162618	42946.6
1238	RP	POS	CSF	5.83	163.076	4-Methylcinnamic acid	10 eV: 145.0653 (100), 117.0712 (70), 91.0512 (25)	2	1.01223	0.184653	0.185188	41866.3	13300.2	44387.1	13923.9	0.900789	0.0199012	42658.3	14305.3	42937	13705	0.00135284	1.03965	39411.3	9420.11	51154.3	13170.4
1239	HILIC	POS	FC	7.04	148.06		no autoMSMS	4	0.854534	0.184672	-0.18443	77465.3	20347	73579.9	21786.7	0.335182	-0.151625	77751.4	21223	74436.2	22505.9	0.200647	-0.393795	76578.3	17826.3	69548.2	17877.8
1240	RP	POS	CSF	8.99	300.291	D-erythro-C18-Sphingosine	10 eV: 282.2792 (100), 252.2665 (15), 211.2038 (10), 300.2010 (5)	2	0.643206	0.184673	0.186384	31699	29687.1	37212.8	29479.1	0.585023	0.0868667	32287.8	29338.5	34816.1	28874.5	0.05489	0.599864	29873.8	31450.5	48397.2	30308
1241	HILIC	POS	CSF	0.45	431.315			4	0.783832	0.184814	0.181097	36722.7	19368.9	40860.7	26331.2	0.120133	0.237588	36226.2	18036.5	41664.5	27742.7	0.859333	-0.0550432	38261.7	23486.5	37109.9	18365.9
1242	RP	POS	FC	5.53	340.148			4	0.823487	0.18506	0.207381	56256.5	373848	184336	861364	0.725521	-0.0670666	71093.6	420487	45850.1	332303	0.0618835	0.97343	617.099	771.979	933791	1.91652e+06
1243	HILIC	POS	FC	6.35	130.05	fragment of glutamate		4	1.08507	0.18517	-0.187522	1.23219e+06	271777	1.18294e+06	253494	0.600136	-0.0821274	1.22251e+06	246590	1.20141e+06	267424	0.0555201	-0.674227	1.2622e+06	344111	1.09602e+06	148859
1244	HILIC	NEG	FC	4.83	217.048			4	1.23683	0.185243	0.183832	300053	145969	328090	159060	0.123801	0.239201	299008	139754	335714	167148	0.800822	-0.0801637	303293	167675	292195	109190
1245	RP	POS	FC	2.01	246.145			4	0.890734	0.185413	0.180926	35913	69076	55756.8	150282	0.112655	0.243797	33441.6	64610.3	61242.7	163458	0.525249	-0.204102	43574.5	82810.6	29927.2	50919.6
1246	HILIC	POS	FC	6.13	132.077			4	1.06924	0.185456	-0.191033	365681	118370	345054	97580.3	0.769255	-0.0477491	353155	114309	348116	96743.7	0.0413081	-0.649356	404512	125233	330639	102297
1247	HILIC	POS	FC	0.72	496.34			4	1.27699	0.185802	0.182189	1.6904e+06	521170	1.79378e+06	613731	0.134432	0.23263	1.72917e+06	514130	1.8604e+06	614084	0.576309	-0.170932	1.57021e+06	537775	1.48013e+06	516206
1248	HILIC	POS	FC	4.2	322.055			4	1.01971	0.185846	-0.190392	269065	81786.4	254765	68436	0.382128	-0.13998	261886	74309.4	251803	69763.9	0.386172	-0.279623	291321	100492	268712	61215.9
1249	HILIC	NEG	FC	3.73	248.96			4	1.1633	0.185943	0.190639	310369	57469.7	320389	47647.9	0.4322	0.129078	310036	60006.1	317039	48513.7	0.0843387	0.545335	311402	50184.7	336158	40608.1
1250	RP	POS	CSF	10.29	339.252			4	0.769333	0.186177	-0.181947	43518.9	5928.9	42328.1	7160.7	0.190092	-0.204717	43239.7	6184.83	41878.7	7111.71	0.98246	0.00668944	44384.7	5099.5	44425.7	7162.7
1251	RP	NEG	FC	10.48	1049.66			4	1.27826	0.186347	-0.191392	46950.2	24340	42744.9	19604.3	0.530957	-0.10204	46049.7	23837.6	43803.3	20191.8	0.0847661	-0.566844	49741.6	26277	37761.4	15992.8
1252	RP	POS	FC	4.12	430.244			4	0.908763	0.186764	-0.194224	191770	213591	155736	157460	0.52027	-0.106887	184214	212865	164205	161530	0.0866139	-0.564223	215192	219664	115862	132432
1253	RP	NEG	FC	8.12	239.129			4	0.952191	0.186839	-0.191893	34643.2	16161.9	31870.5	12737.1	0.399069	-0.139106	34040	16111.1	32030.3	12783	0.241958	-0.367592	36513.2	16593.6	31117.8	12761.7
1254	HILIC	NEG	FC	5.77	118.051	Threonine	10 eV: 74.0244 (100), 118.0501 (10)	2	1.09249	0.187231	-0.190717	376937	172718	347083	140359	0.510833	-0.104387	370703	150747	355051	149128	0.124338	-0.556085	396265	231727	309565	80094.4
1255	HILIC	POS	FC	0.55	560.311			4	0.991072	0.187669	-0.182251	138262	43767.9	129797	49121	0.971344	-0.00552542	134633	39405.9	134386	50280	0.00717863	-0.900288	149511	54818.7	108195	36964.8
1256	RP	POS	FC	10.7	544.338			4	1.39767	0.188184	-0.189864	298588	127512	276509	105061	0.452718	-0.121798	299798	126827	285366	110158	0.075112	-0.612761	294835	132872	234807	63054.4
1257	RP	NEG	FC	10.92	373.236			4	1.16001	0.188497	-0.185891	12704.8	4828.62	11834.1	4540.06	0.478612	-0.113279	12365.8	4738.06	11843.5	4482.6	0.201283	-0.394067	13755.9	5078.02	11789.5	4902.07
1258	RP	NEG	FC	3.18	259.13			4	1.16878	0.188596	-0.190643	28740.3	33317.3	23024.6	26645.5	0.516657	-0.106864	27979.7	35783.6	24548	28443	0.0206644	-0.788259	31098.1	24770.4	15852	13912.8
1259	HILIC	POS	CSF	0.65	185.129			4	0.730628	0.188677	0.178634	280687	260193	341611	421918	0.106924	0.245996	258016	208747	334857	415984	0.860794	0.0532003	350967	376618	373131	456608
1260	HILIC	POS	FC	5.76	219.134			4	0.921969	0.188859	-0.185272	268378	257293	221727	246294	0.607964	-0.0807561	256564	249514	235950	261026	0.0410951	-0.699766	304999	283682	154764	145706
1261	HILIC	POS	CSF	0.46	316.285			4	0.833097	0.188937	-0.193426	187918	437971	114326	322964	0.329454	-0.160865	197597	439859	133885	352247	0.190494	-0.544407	157916	441970	23049.3	53492.7
1262	RP	POS	CSF	11.11	360.325			4	0.718543	0.189411	-0.183416	642366	356895	575727	369742	0.0954052	-0.266473	643143	338477	553517	334210	0.777245	0.0858518	639954	418557	679373	499756
1263	RP	POS	CSF	13.26	526.4			4	1.07076	0.189541	-0.183041	61159.8	12034.3	58900.2	12654.9	0.340477	-0.151561	60960.3	12365.3	59090.2	12312.4	0.335664	-0.293828	61778.1	11224.3	58013.4	14400.8
1264	RP	NEG	FC	10.96	458.197			4	0.863341	0.189622	0.182875	80023.2	9562.03	81811.3	9993.2	0.61746	0.0777274	80785.5	9011.75	81536.5	10312.7	0.0781139	0.561067	77660.3	11013	83105.3	8396.41
1265	RP	POS	FC	2.57	243.053			4	1.11683	0.189666	-0.186441	74238.1	23677.6	70033.7	21423.2	0.463654	-0.114101	73713.4	19536	71322.8	22366.5	0.160343	-0.482981	75864.6	34074.4	63964.3	15204
1266	HILIC	POS	CSF	4.81	255.098			4	0.802955	0.19029	0.179045	52789.3	30825.3	59225.6	41070.8	0.531185	0.0967666	54612.3	31717.7	58064.1	39625.8	0.138798	0.462708	47137.9	27866.5	64645.7	47808.6
1267	HILIC	NEG	FC	5.03	590.082			4	1.02392	0.190553	-0.190773	74049.4	38560.4	66143	44327.3	0.528169	-0.102815	69801	36453	65629.1	44701.3	0.213552	-0.41084	86571	42789	68875.1	43355.9
1268	HILIC	POS	CSF	0.44	542.515			4	0.75946	0.190791	0.185875	96887.8	59769.4	107526	54702.8	0.859157	-0.0288278	104218	60304.8	102600	51936.2	0.00236919	0.97572	74164.2	53246	130516	62262.9
1269	RP	POS	CSF	9.35	280.265			4	0.875317	0.190869	-0.198351	358485	935213	207196	590259	0.358147	-0.153594	351921	857220	236965	639665	0.255381	-0.448753	378835	1.17e+06	68273.6	214109
1270	RP	POS	CSF	10.37	278.246			4	0.99317	0.191076	-0.187901	46731.8	55075.2	37164.4	46759.2	0.343832	-0.153726	46317.6	54783	38431	47822.3	0.28455	-0.337795	48015.8	57390.7	31253.2	41856
1271	RP	POS	CSF	3.66	190.108			4	1.12797	0.191111	-0.196271	67099.9	57163.7	57763.2	37977.6	0.644922	-0.0730038	61957.5	40081.5	59014.8	40536.6	0.153534	-0.546238	83041.5	91755.6	51922.5	22184
1272	RP	NEG	FC	10.89	442.166			4	1.31274	0.191124	0.182737	108775	10160.3	110652	10388.6	0.760039	0.0486604	109785	10263.6	110275	9875.57	0.0475784	0.616524	105643	9393.59	112429	12619.4
1273	HILIC	POS	FC	4.92	220.019		10 eV: 104.9894 (100), 220.0165 (75), 62.9787 (25)	4	1.15895	0.191273	-0.184623	283518	71313.8	270721	67309.9	0.411489	-0.131018	278916	72361.6	269619	69567.6	0.257854	-0.352188	297783	67725.2	275913	56467.9
1274	HILIC	POS	FC	0.46	292.204			4	1.49159	0.191282	-0.374105	174791	867376	5031.58	40175.3	0.181539	-0.446633	217032	964910	916.043	2847.44	0.340004	0.480579	1134.26	2514.33	25094.8	97201.2
1275	HILIC	NEG	FC	1.68	528.309			4	1.20376	0.191404	-0.190878	87354.1	38773.3	80820.5	29685.9	0.606521	-0.0855702	85927.7	40184.6	82901.8	30538.2	0.0291927	-0.715493	91776.2	34604.7	71021	23411.9
1276	RP	NEG	CSF	12.37	740.522	PE 36:3 (18:1_18:2)	10 eV: 740.5208 (100), 281.2462 (5), 279.2323 (5)	2	0.969102	0.191667	0.181298	95042.6	59297.2	106410	66105.6	0.0811806	0.272805	92128.1	58388.3	109495	68935.3	0.49491	-0.212311	104077	62697.9	92141.7	49739.1
1277	HILIC	NEG	FC	6.79	268.055			4	0.9995	0.191987	0.179782	45230.9	16609.3	48467.5	19397.1	0.127403	0.23376	45562.4	14779.6	49688.5	20522	0.78553	-0.0892666	44203.1	21755.8	42719	11495
1278	HILIC	NEG	FC	5.77	74.0248			4	1.10155	0.192133	-0.188299	59318.9	28394.3	54452.1	23298.3	0.51882	-0.10247	58336.5	25032.3	55789.4	24681	0.122617	-0.551998	62364.5	37582.3	48155.4	13899.9
1279	HILIC	POS	CSF	4.8	205.068			4	0.762651	0.192193	0.177296	207118	89792.5	227458	139647	0.217465	0.187927	203779	89234.6	225815	145275	0.570869	0.172241	217469	93051.2	235125	111963
1280	HILIC	POS	CSF	1.15	520.34			4	0.906723	0.192211	0.177205	187254	251613	245911	410410	0.19959	0.195435	189499	270185	259427	445424	0.962328	0.0145371	180292	188311	182835	161559
1281	HILIC	NEG	CSF	2.34	209.067			4	0.808033	0.192268	0.183055	110072	53178.9	119801	53114.7	0.890001	0.0216344	117739	50417	118889	55925.1	0.0148984	0.805504	86305.8	55759.1	124056	37972.8
1282	RP	NEG	FC	10.77	375.254	FAHFA 20:4_3:0	20 eV: 89.0241 (100), 303.2313 (80)	2	1.20046	0.192277	-0.190312	55419.3	53878.2	46345.2	41481.9	0.632533	-0.0783993	53764.7	53992.5	49924.1	43982.1	0.0240516	-0.833904	60548.5	54584.2	29494.3	19894.9
1283	HILIC	POS	FC	6.47	198.053			4	0.958938	0.192555	-0.187425	49390.5	20288	45894	17023.4	0.679995	-0.0657005	46814.4	17889.3	45660	17253.4	0.122903	-0.500649	57376.5	25268	46995.9	16200.8
1284	RP	NEG	FC	11.09	357.28	FA 24:5	10 eV: 357.2813 (100)	2	1.00112	0.192683	-0.188	13570.7	6700.14	12423.1	5509.18	0.447433	-0.12123	12977	5648.21	12306.5	5413.36	0.315788	-0.32076	15411.4	9178.29	12971.9	6032.06
1285	RP	POS	CSF	10.97	532.393			4	0.669623	0.192781	-0.185758	88066.6	14009.6	85605.3	12491.4	0.256877	-0.180235	88075.5	12796.6	85766.5	12825.2	0.487971	-0.22245	88039.2	17635	84852.7	11014.5
1286	HILIC	POS	FC	1.16	128.082			4	0.867071	0.192841	-0.225175	80530	217488	48026.8	71205.5	0.979643	0.00386351	47698.4	40220.1	47919.9	74455.6	0.179357	-0.555911	182308	426658	48530.1	54635.6
1287	HILIC	POS	CSF	0.64	782.57			4	1.05419	0.193103	0.179872	5.09434e+06	1.8038e+06	5.44321e+06	2.07531e+06	0.805856	0.0383736	5.29948e+06	1.78705e+06	5.37243e+06	2.01488e+06	0.039816	0.640982	4.45839e+06	1.74783e+06	5.77351e+06	2.35563e+06
1288	HILIC	POS	CSF	0.45	312.253			4	0.835089	0.193326	-0.190331	126290	153116	100597	116873	0.343165	-0.155704	128760	152334	107190	124736	0.209218	-0.440501	118633	159258	69827.3	62332.4
1289	HILIC	NEG	CSF	1.37	356.12			4	0.953343	0.193662	0.179561	14614.6	23551	19174	27233.1	0.0777348	0.273086	13330.5	22091.9	20227.8	28422.2	0.567319	-0.179164	18595.4	27849.3	14256.3	20588
1290	HILIC	POS	FC	6.35	288.203		no autoMSMS	4	0.941913	0.193962	0.1796	115752	274920	204431	712592	0.154018	0.219802	113273	289620	230654	778434	0.506036	-0.207075	123435	229858	80963.2	180350
1291	HILIC	NEG	CSF	1.1	188.093			4	1.12839	0.194111	-0.193999	339538	353857	281825	241125	0.807279	-0.0381055	300214	230615	290887	258931	0.111164	-0.625662	461439	585130	239532	124222
1292	RP	NEG	FC	9.85	512.299	LysoPC 14:0 (M+HCOO-)	10 eV: 452.2778 (100), 512.2994 (40), 227.2005 (30)	2	1.30681	0.194137	-0.189375	117398	41155.7	110488	31819.1	0.274298	-0.180803	118430	42215.2	111609	33245.5	0.371164	-0.287975	114198	38536.8	105214	23860.8
1293	HILIC	POS	FC	6.35	70.065			4	0.99012	0.194314	-0.181705	69095.9	29392.7	63728.5	29685.7	0.39946	-0.131752	68357.8	27766.2	64502	30765.3	0.227491	-0.38403	71383.9	34649.4	60086.5	24186.5
1294	HILIC	NEG	FC	1.22	337.039			4	1.03584	0.194354	-0.182593	65950.6	35176.6	59616.6	34202.4	0.38016	-0.138221	62737.2	32791.2	58091.4	34430.4	0.427858	-0.24669	75912.3	41047.2	66797.2	32851.5
1295	HILIC	POS	CSF	0.44	387.18			4	0.883759	0.194385	0.192116	32003.6	42699	41231.9	53370.3	0.231716	0.199755	31082.5	44018.8	40817	53446.2	0.60102	0.171474	35038	39128	43049.1	54310.4
1296	HILIC	POS	FC	6.35	113.071			4	0.977429	0.194564	-0.181498	233620	97712.5	215756	99139.1	0.389159	-0.134321	230270	90649.6	217296	102527	0.268393	-0.351704	244004	119044	208503	82837.9
1297	HILIC	NEG	FC	1.26	287.002			4	1.06014	0.194709	-0.181768	132045	59253.3	121273	59265.4	0.309363	-0.158716	128395	53678.8	119335	60492.5	0.519064	-0.202863	143358	74422.6	130400	53330.3
1298	RP	POS	CSF	9.22	280.265			4	0.891563	0.194741	-0.195586	240860	596156	141909	415681	0.325638	-0.166003	248788	582828	162987	450903	0.253442	-0.44068	217073	649698	42935.6	140615
1299	RP	NEG	CSF	12.42	876.437			4	1.15572	0.194951	0.182048	8235.9	4964.61	9223.57	5886.05	0.205743	0.202254	8167.35	5043.34	9266.41	5824.7	0.733575	0.104724	8434.69	4850.23	9018.69	6302.96
1300	RP	POS	FC	9.05	448.342	AC 20:4	10 eV: 448.3439 (100), 85.0291 (10)	2	1.16528	0.195153	-0.196765	137328	143904	114341	89752.8	0.339544	-0.16168	130386	132405	112218	92338.5	0.425785	-0.271285	158850	177070	124337	77373
1301	RP	NEG	CSF	13.28	776.558	isomer of PE 40:6e		4	0.868811	0.195696	0.180919	95579	43904.7	103699	45862.9	0.280472	0.171702	96200.5	47151.7	104321	47438.1	0.50819	0.201231	93652.6	32782.3	100824	38490.3
1302	HILIC	NEG	FC	6.1	289.068			4	1.17152	0.196603	-0.187471	75547.5	43872.6	68171.5	34817	0.533025	-0.101351	74395.4	43295.7	70324.7	37032.7	0.0697337	-0.643383	79119.1	46581.1	58033.5	18964.7
1303	HILIC	POS	FC	4.77	118.086	Valine	10 eV: 72.0805 (100), 118.0854 (40), 59.0714 (30), 55.0530 (20)	2	1.16125	0.196918	-0.186749	3.21555e+06	1.18003e+06	3.01629e+06	953892	0.415821	-0.130959	3.20366e+06	1.08536e+06	3.0679e+06	987957	0.196139	-0.43346	3.25239e+06	1.46713e+06	2.77331e+06	743407
1304	RP	POS	FC	10.25	107.049			4	1.13857	0.197297	0.179918	281797	42832.2	289643	44385.6	0.730878	0.0541549	284170	43430.2	286572	45299.1	0.0173917	0.756355	274441	41111.9	304100	37314.7
1305	HILIC	POS	FC	5.36	278.125			4	1.12257	0.197364	-0.18171	158135	61504.3	147190	58965.3	0.438147	-0.124777	153812	63396.1	146259	57680.3	0.27754	-0.331704	171534	54527.7	151573	65830.7
1306	RP	POS	FC	2.52	346.223			4	0.773991	0.197425	-0.182547	124168	87315.2	108809	80953.2	0.520001	-0.102825	119616	86574.5	110951	81969.3	0.130365	-0.473178	138278	90341.5	98725.7	76834.5
1307	HILIC	NEG	FC	7.48	289.033			4	1.10917	0.197473	0.178081	70301.7	45616.9	78967.9	51711.9	0.147175	0.223759	70285.4	42369.8	81067.4	54001.9	0.931901	-0.0269212	70352.1	55746.5	69082.5	38573.1
1308	HILIC	POS	CSF	5.9	172.133			4	0.645765	0.197474	-0.178789	266387	67856.9	253606	75118	0.317615	-0.156723	264398	67230.6	253320	74139.6	0.44763	-0.231207	272554	71173	254941	81182.2
1309	RP	POS	FC	2.57	221.171			4	0.774478	0.197531	-0.182867	42432.9	29029.2	37351	26550.5	0.624179	-0.0779392	40830.8	28094.3	38670.3	27348.3	0.062572	-0.60387	47399.2	32002.8	31139.6	21848.5
1310	HILIC	POS	FC	4.15	132.102	Isoleucine	10 eV: 86.0968 (100), 69.0698 (10), 44.0495 (5), 132.1012 (5)	1	1.1458	0.197994	-0.185199	8.6052e+06	4.0068e+06	7.9234e+06	3.35603e+06	0.476156	-0.11399	8.55438e+06	3.71939e+06	8.14267e+06	3.50424e+06	0.129184	-0.517506	8.76272e+06	4.89837e+06	6.89102e+06	2.33518e+06
1311	HILIC	NEG	CSF	1.87	250.039			4	0.825297	0.198853	0.179794	382546	105301	401711	107889	0.140531	0.236126	380146	110644	405792	106576	0.812347	-0.0720745	389985	88828.6	382668	114222
1312	RP	NEG	CSF	10.29	540.33			4	0.843755	0.198953	0.176102	825604	244683	874530	310966	0.223242	0.188039	817287	237892	868450	306286	0.57647	0.169772	851390	269476	902904	337382
1313	HILIC	POS	FC	0.92	729.59			4	0.990144	0.198984	-0.23846	132359	361606	79953.2	77926.8	0.256963	-0.245243	142031	413072	81386.2	81499.9	0.229119	-0.386847	102374	91594.8	73205.9	59203.4
1314	HILIC	NEG	FC	5.36	133.014			4	1.01802	0.199358	-0.186633	355798	274285	310088	215544	0.549697	-0.0943678	344500	224008	323021	231220	0.135033	-0.571285	390819	397386	249199	98409.5
1315	HILIC	POS	CSF	0.39	621.311			4	1.07075	0.199628	0.180075	38054.4	8431.34	39571	8412.63	0.645313	0.0722187	38678.6	7481.68	39242.1	8123.81	0.119725	0.485061	36119.3	10868.9	41105.7	9690.95
1316	HILIC	NEG	CSF	4.55	369.133			4	1.18225	0.19974	-0.190651	22937.3	19709.4	19745.6	13772.6	0.648388	-0.0735026	21122.1	15962.6	20005.1	14431.7	0.144561	-0.521163	28564.3	28176.7	18534.5	10313
1317	HILIC	POS	FC	6.35	115.086			4	0.965625	0.200208	-0.178778	39714.6	15743.1	36850.9	16292.6	0.416195	-0.126963	39244.6	15070.6	37217.2	16866.2	0.223155	-0.384402	41171.5	18012.9	35126.3	13439.3
1318	RP	POS	FC	10.44	541.33			4	1.02918	0.200344	-0.182359	100730	24794.5	96449.4	22151.4	0.311371	-0.160742	100352	21873	96843.1	21784.4	0.415505	-0.25582	101901	32908.1	94595.3	24211.4
1319	RP	POS	FC	4.01	210.059			4	0.736185	0.200404	0.174809	27430.9	23688.3	32228.2	31197.7	0.474405	0.109469	27872.8	22840.4	30838.9	31349.1	0.146743	0.445999	26060.9	26734.1	38769.5	30255
1320	RP	NEG	FC	10.15	1091.61			4	1.34327	0.200425	-0.184995	34156.3	21999	30461.2	17950	0.229639	-0.196092	34771.6	21505.3	30875.7	18229.6	0.560357	-0.183594	32249	23943.8	28509.2	16796.6
1321	HILIC	NEG	CSF	1.87	154.051			4	0.821911	0.200458	0.179047	74641.8	20824.6	78425.3	21438.6	0.13646	0.238305	74086	21763.8	79196.8	21128.9	0.804373	-0.0751912	76364.5	17998.4	74825	22952.1
1322	RP	POS	FC	10.89	553.459			4	1.09791	0.200638	0.17607	285654	117251	308226	139150	0.160601	0.218023	288070	122481	317321	145851	0.668787	-0.131219	278166	101823	265407	92652.5
1323	RP	POS	CSF	12.7	685.437			4	1.17735	0.200775	-0.180371	75014.7	38352.2	68213.8	37058.1	0.860498	-0.0278519	72539.7	38298.1	71469.9	38527	0.0055596	-0.941021	82687.2	38466.1	53018.8	24589.6
1324	HILIC	POS	CSF	0.45	294.243			4	0.815165	0.200918	-0.184749	94347.7	175633	64784.4	144406	0.311542	-0.163652	98401.7	173482	71484.3	155477	0.282107	-0.381159	81780.6	186177	33517.8	67065.3
1325	RP	POS	CSF	8.05	206.155			4	0.78125	0.201377	0.178775	17539.9	35380.3	27180.1	72467.7	0.230702	0.187631	18548.8	32451.3	28579.5	74468.2	0.709679	0.11731	14288.8	44462.4	20609.2	63291.8
1326	RP	POS	CSF	10.81	1055.8			4	0.984552	0.201517	0.181979	41885.1	9999.21	43611.3	8971.97	0.481549	0.111967	42202.6	9577.58	43267.7	9448.4	0.14123	0.489792	40901.2	11419.2	45214.9	6195.45
1327	RP	POS	FC	3.51	441.789			4	0.894327	0.201545	-0.184359	55782.5	52469.3	46977.2	43054.5	0.557509	-0.0956668	52980.8	51563.4	48443.5	43293	0.115714	-0.499109	64467.7	55637	40073.2	42115.3
1328	RP	NEG	FC	10.94	620.411			4	1.25919	0.201636	0.175401	11321.3	1274.15	11568.2	1540.51	0.671634	0.0653186	11433.5	1265.2	11526.7	1588.4	0.0489168	0.61387	10973.6	1270.24	11763.5	1303.21
1329	HILIC	POS	FC	1.12	508.34			4	1.0205	0.201716	-0.183271	58798.6	48367.2	50604.9	41048.8	0.537104	-0.0999179	56005.2	49474.7	51367.7	43352.6	0.0868748	-0.559864	67458.1	44835.3	47013.8	28198
1330	HILIC	POS	FC	5.66	198.087			4	0.958279	0.201931	0.173492	187520	119998	212838	171861	0.168041	0.210625	193799	125410	226216	182410	0.532426	-0.192679	168056	101816	149848	87187.6
1331	HILIC	NEG	FC	4.21	411.127			4	1.06926	0.202824	-0.186413	47896.8	26254.9	43596.8	19879.6	0.607054	-0.0836898	45270.4	24241.4	43394.3	20593	0.146903	-0.484436	56038.8	30979.7	44550.2	16451.1
1332	HILIC	NEG	CSF	4.82	217.048			4	1.20603	0.203731	0.175852	324842	97315.5	343121	110574	0.219747	0.190648	323994	90351.8	343000	109031	0.656237	0.135712	327469	118974	343683	119971
1333	RP	POS	CSF	9.67	111.117			4	0.933767	0.203825	-0.178621	279989	143997	254420	142296	0.628328	-0.0773882	276278	148839	265036	141696	0.0384028	-0.646389	291494	130729	204881	137263
1334	RP	POS	CSF	5.46	384.175	Quetiapine	10 eV: 384.1748 (100), 253.0804 (25), 158.1170 (5), 279.0935 (5), 221.1046 (3)	2	0.850059	0.203836	0.195703	119011	879916	437977	2.37978e+06	0.721138	-0.0665939	164388	1.03423e+06	102165	834492	0.104006	0.809682	528.101	408.383	2.19166e+06	5.41192e+06
1335	HILIC	POS	CSF	1.37	268.104	Adenosine	10 eV: 136.0620 (100), 268.1048 (60)	1	0.885503	0.20386	0.177362	680811	860103	836862	899590	0.0824752	0.273219	635001	830736	874046	919105	0.555773	-0.182177	822820	953967	663338	796874
1336	HILIC	NEG	CSF	1.39	364.106			4	0.932586	0.203992	0.175729	14427.4	20959.1	18485.8	25230.2	0.0884864	0.264315	13445.1	19354.3	19447.9	26067.3	0.637372	-0.145994	17423.2	25576.7	14035.9	20826.6
1337	HILIC	POS	CSF	0.4	520.509			4	0.762656	0.204073	0.17466	30822.7	24473.9	35561.4	29788.3	0.360988	0.143443	31076	26277.3	35012.5	28609.2	0.336466	0.30125	30037.6	18324.8	38122.9	35354.1
1338	HILIC	POS	FC	5.49	103.956			4	0.635645	0.204216	0.176235	106025	12754.5	108368	13832.9	0.433729	0.124413	105953	12705.4	107522	12508.3	0.213281	0.382411	106250	13235.5	112355	18694.3
1339	RP	POS	FC	2.27	302.197			4	0.765557	0.204321	-0.180535	376434	265430	330899	239018	0.513202	-0.104905	363837	262379	337346	242666	0.144485	-0.458639	415487	277862	300546	223363
1340	RP	POS	CSF	11.12	675.679			4	0.76248	0.204356	-0.179255	350412	314624	295317	300087	0.105485	-0.263206	350804	304025	275332	269459	0.733728	0.103269	349194	353903	388576	408819
1341	HILIC	NEG	CSF	4.19	215.033			4	0.834811	0.204383	0.173741	150406	85033.7	173698	183095	0.16641	0.212032	148311	86074.7	178390	197654	0.84442	-0.0596864	156901	83550.5	151803	87304.1
1342	RP	POS	FC	12.42	733.556			4	1.14338	0.204491	-0.184115	338538	471092	260667	374803	0.299963	-0.168235	333292	452708	262040	394345	0.452879	-0.249236	354803	536436	254205	270811
1343	HILIC	NEG	CSF	1.38	312.094	Adenosine	10 eV: 134.0466 (100), 44.9985 (65), 266.0855 (25), 312.0945 (5)	2	0.9222	0.204737	0.174864	19957.4	30354.3	25867.4	37241.2	0.0845181	0.266564	18270.5	27773.6	27089.9	38397.3	0.642386	-0.143451	25102.4	37504.7	20162.5	31367.9
1344	RP	NEG	CSF	10.8	429.18			4	0.775073	0.204786	0.173591	69631.1	12604.6	72145.1	16360.8	0.274927	0.167088	70759	11428.3	73094.4	16525.6	0.735305	0.103207	66134.4	15523.3	67715.2	15109.2
1345	HILIC	POS	CSF	0.42	584.264			4	1.13592	0.204809	-0.183992	220644	182288	190456	145850	0.184776	-0.220027	233669	191334	196101	150153	0.699614	-0.119182	180266	147844	164116	123170
1346	HILIC	NEG	FC	6.21	388.149			4	1.23154	0.205023	-0.182826	90246.2	38310.6	83859.9	31551	0.606305	-0.0821739	87804.8	33855.3	85079.5	32475.2	0.124268	-0.514277	97814.6	49974.5	78118	26624.7
1347	RP	POS	CSF	10.21	480.31			4	0.882438	0.205273	0.17429	67039.8	49116.8	76494.4	59376	0.280658	0.167113	68444.9	51164.9	78000.1	63191.2	0.582072	0.169756	62683.8	43053.9	69467.7	36871.4
1348	HILIC	NEG	CSF	1.47	161.009			4	1.03951	0.20545	-0.177538	7756.12	6778.77	6533.56	6993.62	0.599203	-0.0817522	6908.25	5782.38	6384.84	7022.34	0.202877	-0.399877	10384.5	8884.51	7215.21	6967.04
1349	HILIC	NEG	CSF	6.28	102.056			4	0.679898	0.205847	0.173922	18575.5	4251.72	19397	5194.55	0.679657	0.0632492	19315.5	3726.6	19597.2	5178.24	0.168221	0.423806	16281.4	5015.18	18462.7	5278.91
1350	RP	POS	CSF	13.34	758.572	PC 34:2	10 eV 758.5715 (100), 184.0730 (15)	2	0.742473	0.206081	0.176504	1.02663e+06	615458	1.13772e+06	643302	0.0839369	0.274836	1.01919e+06	627393	1.1936e+06	641814	0.342141	-0.290928	1.04971e+06	591916	876951	595730
1351	HILIC	NEG	CSF	0.39	893.192			4	0.687537	0.206117	0.177202	1.85781e+06	79830.9	1.87204e+06	80705.3	0.442977	0.120262	1.86276e+06	77925	1.8726e+06	85687.9	0.229897	0.389013	1.84248e+06	85710.6	1.86942e+06	52789
1352	HILIC	POS	FC	6.47	431.119			4	1.07782	0.206194	-0.180653	422640	180941	392033	157908	0.736765	-0.0532917	397983	162597	389345	161606	0.103184	-0.528139	499078	215782	404693	141641
1353	RP	POS	FC	10.88	352.269			4	0.915906	0.206734	0.173861	66694.8	8787.3	68355.9	10322	0.536241	0.0953685	66756.9	8161.4	67632.9	10209.7	0.108406	0.497996	66502.2	10737.2	71760.3	10379.9
1354	RP	POS	CSF	12.28	520.51			4	0.788054	0.206753	0.172942	70468.9	50426.1	80435.1	64828	0.372931	0.138874	70484.5	53425.8	78487.8	61833.7	0.306066	0.32072	70420.7	40944.7	89522.4	78173.5
1355	RP	POS	FC	1.92	302.196			4	0.663675	0.20708	-0.178472	62758	39507.9	55939.4	36903	0.367903	-0.144175	60620	37966	55308	35723.3	0.432416	-0.240551	69385.8	44332.7	58912.5	42744.4
1356	HILIC	POS	CSF	0.45	314.27			4	0.831309	0.207128	-0.18261	65562.7	137423	42831.9	111532	0.313866	-0.163494	68877.7	137313	47818.1	120306	0.291485	-0.374876	55286.2	140815	19563.4	49770
1357	HILIC	POS	FC	6.93	372.224			4	0.860202	0.207275	-0.180224	63419.3	26519.5	58944.2	23141.5	0.268296	-0.177874	62504	25674.8	58106.2	23774.1	0.666661	-0.136378	66256.5	29506.4	62889.9	19864.6
1358	RP	POS	FC	3.18	202.18			4	0.796142	0.207359	-0.1806	82933.8	65244	71974.7	56119.3	0.586013	-0.0876244	79616	63297.1	74325.4	57458.3	0.0965157	-0.536	93219	71672.8	60906.7	48895.6
1359	HILIC	POS	CSF	0.65	758.57			4	1.05962	0.207421	0.174527	8.33934e+06	4.24984e+06	9.12893e+06	4.79851e+06	0.207589	0.195031	8.31064e+06	3.87044e+06	9.16221e+06	4.86224e+06	0.722364	0.109498	8.4283e+06	5.37511e+06	8.97363e+06	4.58533e+06
1360	RP	POS	FC	6.41	1071.59			4	0.865463	0.207435	0.173514	170914	85790.8	187143	101283	0.681675	0.0632571	184450	84952.2	190480	105684	0.0737737	0.555214	128950	75865.1	171435	77174.5
1361	RP	NEG	CSF	10.04	564.33			4	0.790551	0.207874	0.171436	118103	157577	157071	297035	0.0872961	0.268946	108760	99740.3	165276	320538	0.675813	-0.137393	147067	269723	118784	141983
1362	RP	POS	CSF	10.22	454.294	LysoPE 16:0	10 eV: 313.2751 (100), 454.2930 (85), 44.0489 (60), 436.2832 (35), 393.2412 (35)	1	0.901705	0.208058	0.174911	177468	117303	198909	127872	0.394136	0.134249	178007	114657	193862	121555	0.280378	0.329724	175796	128261	222462	154800
1363	RP	POS	CSF	1.45	307.044			4	0.796605	0.208105	0.172552	60774.3	24806.3	65635.8	31542.3	0.574252	0.086046	62972.9	24039.3	65450.7	33553.1	0.0909944	0.537579	53958.8	26520.8	66500	20137.4
1364	RP	POS	FC	3.35	265.155			4	0.985704	0.208171	0.173607	49188.7	91441	77119.5	230330	0.115871	0.244498	45255.8	84805.6	86402.9	251778	0.308745	-0.345277	61380.4	111127	33410.2	50888.8
1365	RP	NEG	CSF	12.26	582.509			4	0.79256	0.208499	0.172389	32124.3	25641.1	37147.9	32641.1	0.370765	0.141294	32250.9	27947.7	36289.6	29219.7	0.360084	0.29842	31731.7	17175.9	41153.1	45966.1
1366	HILIC	NEG	FC	4.95	584.074			4	0.900102	0.208562	-0.181073	127420	44080.7	120107	36699.6	0.465286	-0.116365	124290	38836.5	119847	37512.4	0.286518	-0.347787	137125	57535.2	121327	33313.7
1367	HILIC	POS	FC	1.04	590.322			4	0.838685	0.208679	-0.183775	42772.8	36916.2	36794	28150.2	0.376068	-0.146654	41789.6	37450	36912.1	29067.2	0.316027	-0.320115	45820.9	35974.1	36238.3	23895.8
1368	RP	POS	FC	4.09	357.216			4	0.92264	0.208858	-0.185117	37592.1	43425.3	30606.2	32051	0.567361	-0.0947766	35599.1	42504.6	32023.2	32953.4	0.101102	-0.545631	43770.7	46753.2	23705.6	26795
1369	RP	POS	FC	4.1	460.254			4	0.826239	0.209091	-0.179213	39705.3	33703.6	34022.4	29716.3	0.532401	-0.100845	38604.9	34100.6	35358.6	30281.5	0.101975	-0.515956	43116.3	33062.1	27731.2	26575.4
1370	RP	POS	CSF	1.41	268.104	Adenosine	10eV: 136.0618 (100), 268.1032 (75)	1	0.929476	0.209112	0.173086	179549	254241	227659	301668	0.0865216	0.264611	165757	231118	236862	306307	0.683427	-0.125358	222304	318635	184714	281088
1371	RP	POS	CSF	14.4	617.513			4	1.01167	0.209134	0.173742	157322	85718.3	173239	97515.1	0.292855	0.163202	157280	82520	172187	100164	0.463124	0.2261	157451	97272.2	178150	85821.3
1372	RP	POS	FC	3.56	245.186	Leucine-Leucine	10 eV: 86.0956 (100), 245.1834 (25), 199.1797 (5), 132.0995 (5)	2	1.0352	0.209565	0.17231	144479	327075	239468	775454	0.15636	0.217287	142187	344904	271847	848544	0.346263	-0.312083	151585	272163	87013.6	141645
1373	RP	POS	FC	10.51	594.353			4	1.38335	0.209726	-0.17962	73210.1	36055.2	67183.1	31054	0.743231	-0.0515739	71286.9	31290.7	69638.3	32640.8	0.051506	-0.702513	79172.1	48467.3	55622.9	18575.4
1374	HILIC	NEG	FC	1.46	194.103			4	0.987997	0.209757	-0.17591	445790	174422	415194	173441	0.532246	-0.0977193	440677	164350	423830	180443	0.112802	-0.515856	461641	206468	374530	131266
1375	RP	NEG	FC	1.17	607.174			4	0.882989	0.209911	-0.178965	137212	124840	116219	109771	0.120991	-0.250528	126994	102697	102426	93436.7	0.808721	0.074473	168888	176591	181160	152976
1376	RP	POS	CSF	12.42	740.524	PE 36:4	10 eV: 740.5201 (100), 599.5045 (75)	2	0.902401	0.21007	0.176314	534514	417964	607928	414801	0.239563	0.189965	541081	453989	623632	415127	0.843141	0.0602896	514156	287159	535298	414187
1377	RP	POS	CSF	9.59	1122.28			4	0.909522	0.210177	0.181649	67442	7160.92	68615.7	5761.36	0.460216	0.121123	67704.4	7288.55	68508.6	5989.23	0.177101	0.432853	66628.5	6865.5	69115.5	4625.74
1378	RP	POS	FC	10.34	372.29			4	0.716839	0.210444	-0.175439	202562	75218.9	189343	75475.3	0.189141	-0.209163	207809	77506.6	191724	76302	0.698848	-0.117633	186295	66824.6	178134	71932.1
1379	HILIC	NEG	FC	4.52	334.075			4	1.15576	0.210672	-0.177647	292676	162826	265007	148681	0.803621	-0.0386392	282466	133794	276892	154691	0.050061	-0.690603	324329	232723	209048	101134
1380	HILIC	NEG	FC	1.33	89.0243			4	0.978222	0.210866	-0.184832	263748	82463.3	250643	59334.1	0.583332	-0.0908295	260154	80224.8	253693	62058	0.0907837	-0.581504	274887	90302.6	236286	42458.4
1381	HILIC	NEG	FC	0.43	473.282			4	1.00614	0.212098	-0.184793	28029.3	12037.8	26127.5	8545.81	0.504508	-0.113562	27742.7	12220.8	26579.7	8261.83	0.142265	-0.459907	28918	11712.5	23998.6	9680.65
1382	HILIC	NEG	FC	5.99	607.174	adduct og N-acetylaspartylglutamic acid (NAAG)	10 eV: 303.0836 (100), 285.0718 (30), 128.0348 (5)	2	0.912915	0.21224	-0.177806	260111	157069	233759	139344	0.128754	-0.24492	250409	138500	217848	127392	0.749841	0.0985681	290186	205743	308672	169365
1383	RP	NEG	FC	10.62	401.148			4	1.05568	0.212697	0.170834	30845.8	6182.68	32028.1	7659	0.194369	0.199158	31001.5	5922.33	32390.3	8024.82	0.983398	-0.00647327	30363.1	7073.28	30322.6	5439.87
1384	RP	POS	CSF	8.77	142.16			4	0.815976	0.212757	-0.174056	151194	12161.8	149036	12630.5	0.397324	-0.134051	150815	12383.9	149138	12635.4	0.309729	-0.310331	152367	11673.8	148559	12867.7
1385	HILIC	NEG	CSF	1.87	364.031			4	0.818858	0.212906	0.173916	41336.5	11576.1	43392.8	12071.1	0.15699	0.225563	41143	12015.9	43845.8	11948.7	0.850749	-0.0570868	41936.3	10355.8	41279	12671.9
1386	HILIC	NEG	CSF	2.53	847.198			4	0.806811	0.213326	0.171623	15769.3	13129.4	18220.9	15439.7	0.218161	0.190917	15590.4	12811.3	18319.4	15776.9	0.74077	0.100978	16324	14405.4	17761.2	14059.8
1387	HILIC	POS	CSF	3.61	368.22			4	0.756314	0.21422	0.168743	673395	168589	710932	276314	0.230017	0.182973	692791	174715	734325	279272	0.841613	-0.061725	613266	134658	601766	237987
1388	HILIC	POS	CSF	5.16	368.22			4	0.666179	0.214278	-0.172056	232524	40557.3	225128	45413.9	0.376653	-0.137733	228758	38681.9	222999	44942.9	0.515484	-0.198215	244197	44932	235061	47249
1389	RP	POS	FC	6.41	780.067			4	0.94908	0.21447	0.169548	51143.4	27809.5	56579.5	36314.9	0.449587	0.115817	54166.2	28028.5	57991.7	38033.4	0.305159	0.313958	41772.8	25545.3	49930.1	26419.5
1390	RP	POS	FC	10.45	420.312			4	0.967802	0.214488	-0.179687	203744	181952	174216	146707	0.360643	-0.146427	189528	146672	168704	137745	0.500191	-0.212795	247816	263376	200168	184448
1391	HILIC	POS	FC	6.47	861.231			4	1.01031	0.214535	-0.17759	74200.7	46538.5	66491.3	40283.6	0.739475	-0.0528931	68067.3	41799.5	65886.4	40663.8	0.116888	-0.502531	93214.4	55862	69339.6	39156.3
1392	RP	NEG	FC	1.18	303.084			4	0.899088	0.21457	-0.17768	3.48999e+06	1.9221e+06	3.17196e+06	1.65766e+06	0.123261	-0.25019	3.35095e+06	1.65112e+06	2.96162e+06	1.46116e+06	0.741928	0.101757	3.92102e+06	2.59593e+06	4.16235e+06	2.14726e+06
1393	RP	POS	FC	3.28	300.2		10 eV: 300.1983 (100), 193.1402 (95), 123.1159 (70), 102.0906 (45), 44.0500 (30)	4	0.846017	0.214595	-0.177923	364903	322344	311716	275527	0.541931	-0.0989282	353258	323492	323393	280276	0.112674	-0.502332	401005	324315	256737	250078
1394	RP	POS	FC	11.11	360.29			4	0.930042	0.214942	0.169333	290782	224674	334738	294497	0.491622	0.107301	305480	243240	333198	273404	0.266623	0.36162	245217	149513	341988	385697
1395	RP	POS	FC	2.87	256.852			4	0.809523	0.214965	-0.176471	107320	80398.4	93868.2	72056.7	0.521999	-0.103285	104189	81451.4	96218.4	72894.6	0.134503	-0.466843	117026	78267.5	82802.9	68348.9
1396	RP	POS	FC	10.2	325.235			4	0.623123	0.214965	0.169247	58046.7	17926.9	61567.3	23676.8	0.203414	0.194945	56945.6	17345	60962.6	23866.8	0.648914	0.138273	61460.1	19696.6	64414.6	23037.8
1397	HILIC	NEG	FC	6.1	128.036			4	1.15163	0.215017	0.168075	52560.7	13125.9	55560.1	22565.7	0.285713	0.161911	53739.3	13678.4	56822.8	24410.8	0.809046	0.0754324	48907.1	10734	49615	8035.51
1398	HILIC	NEG	CSF	6.28	315.08			4	0.768897	0.215117	0.182578	43016.2	9800.7	44568.1	7199.16	0.837325	0.0342525	44245.4	9270.95	44522.6	6914.16	0.067148	0.580256	39205.9	10645.8	44780.8	8569.5
1399	HILIC	NEG	CSF	4.82	219.046			4	1.20482	0.21517	0.171319	92218.8	27699.1	97312.9	31770.2	0.208617	0.194935	91861.9	25520.4	97416.5	31468.5	0.736074	0.102825	93325.1	34324.6	96829.5	33837.8
1400	HILIC	NEG	CSF	1.04	281.099			4	0.911759	0.215205	-0.171666	27089.6	10082.3	25252.9	11316.2	0.536751	-0.0947043	26741.1	8821.51	25747.9	12153.9	0.118296	-0.546119	28169.8	13486.8	22942.8	5655.5
1401	HILIC	POS	CSF	5.28	213.124			4	1.06229	0.215404	0.168481	184096	258432	238778	390682	0.0440032	0.313311	159835	152203	249438	419773	0.524967	-0.214337	259306	449972	189029	205784
1402	HILIC	POS	CSF	4.26	172.133			4	0.746131	0.215457	-0.174463	231006	77030.3	217752	74912.8	0.391875	-0.137	229428	78624.8	218909	74930.7	0.30444	-0.314417	235899	73592.1	212351	76196.9
1403	RP	POS	FC	1.31	86.0962	fragment of leucine/isoleucine		4	1.15289	0.21583	-0.176936	1.33128e+07	4.58936e+06	1.25534e+07	3.99415e+06	0.375718	-0.14075	13333978	4.21021e+06	1.27449e+07	4.16027e+06	0.271376	-0.365139	1.32472e+07	5.73377e+06	1.1652e+07	3.00376e+06
1404	HILIC	POS	FC	0.54	522.356	LysoPC 18:1	10 eV: 522.3565 (100), 184.0728 (25), 104.1068 (5)	1	1.30006	0.216047	-0.178301	3.18444e+06	1.82038e+06	2.88788e+06	1.50607e+06	0.666696	-0.0700494	3.10835e+06	1.86258e+06	2.98759e+06	1.58528e+06	0.0263639	-0.755351	3.42029e+06	1.70639e+06	2.4184e+06	946399
1405	HILIC	NEG	FC	3.89	130.087	Leucine	10 eV: 130.0869 (100)	2	1.12912	0.216098	-0.181945	81342.1	55074.2	72642.8	40552.4	0.583886	-0.0892469	79655.3	50892.4	75468.3	42937.6	0.0990675	-0.601732	86571.3	67656.9	59339.2	22855.8
1406	RP	POS	FC	1.12	104.107	Choline	10 eV: 104.1069 (100), 60.0811 (70), 45.0322 (35)	1	1.24044	0.216136	-0.173145	111873	60033.7	101433	60559.2	0.593954	-0.0829818	109265	56602.3	104232	64701.4	0.0761469	-0.612662	119958	70623.6	88254.1	32870.8
1407	HILIC	POS	CSF	1.29	520.34	LysoPC 18:2	10 eV: 520.3412 (100), 184.0745 (75)	2	0.759406	0.216278	0.169022	245949	381707	345903	801025	0.0985394	0.263491	219789	232833	364957	869052	0.670531	-0.140787	327044	661772	256983	333508
1408	HILIC	POS	CSF	6.27	365.106			4	0.644116	0.216528	-0.189868	33173.3	67671	22959.5	39917.4	0.395508	-0.15533	30251.8	75096	21587.4	36465.8	0.350126	-0.286605	42230	36095.6	29362.9	53694.2
1409	HILIC	NEG	FC	6.27	325.125			4	1.23258	0.216646	-0.171758	60975.2	24049	56702.7	25701.3	0.444448	-0.119009	60868.7	23568.3	57853.5	27104	0.150508	-0.464034	61305.6	26117.7	51284.8	17072.1
1410	HILIC	POS	CSF	0.96	61.0396	Urea	10 eV: 44.0122 (100), 61.0384 (80)	1	0.796084	0.216699	-0.178748	156098	83811.3	142517	68150.3	0.518003	-0.100541	147792	57868.8	141472	67864.2	0.312677	-0.334635	181846	135172	147393	70739.4
1411	RP	NEG	CSF	10.56	949.658			4	1.03599	0.216722	0.169505	2747.86	1114.92	2960.62	1395.41	0.263725	0.171684	2796.05	1042.52	3007.74	1423.56	0.719912	0.109667	2598.47	1333.75	2740.7	1259.95
1412	HILIC	POS	CSF	6.15	124.087			4	0.971777	0.216731	-0.191187	131737	145899	109858	82975.5	0.623816	-0.0779056	116599	85254.9	109979	84673.1	0.250877	-0.420587	178666	253665	109292	76225.5
1413	HILIC	POS	FC	5.62	269.161			4	0.878673	0.216941	0.168381	77818	112886	107399	238466	0.155869	0.217123	74116.3	108016	113716	256755	0.759202	-0.0938927	89293.1	129167	77651.4	118811
1414	RP	NEG	CSF	12.1	720.496	PE 36:6e (16:2e_20:4)	20 eV: 720.4944 (100), 303.2331 (45), 434.2673 (10)	2	1.18363	0.217097	-0.17722	66586.2	46817.3	58849	40500.1	0.43546	-0.126783	63647.1	44566.6	58380	38523.3	0.373424	-0.278693	75697.3	53403.8	61237.1	50367.9
1415	RP	POS	CSF	10.74	443.269			4	0.736586	0.217217	-0.174179	123604	60410.9	113310	57791.3	0.325329	-0.157158	122152	59460.3	112973	57352.2	0.492413	-0.210418	128105	64646.8	114882	61040.5
1416	RP	NEG	CSF	10.82	788.488			4	0.854869	0.21732	0.169579	36753.8	20006.5	40524.5	24464.1	0.240303	0.180818	37784.9	19340.3	41851.6	25640.7	0.899099	0.0394419	33557.4	22164	34331.1	17070.9
1417	HILIC	POS	FC	6.35	176.103	Citrulline	10 eV: 159.0769 (100), 113.0709 (50), 70.0657 (40), 176.1030 (5)	2	0.962953	0.217341	-0.172534	6.05417e+06	2.68129e+06	5.58786e+06	2.72417e+06	0.426218	-0.124079	5.96435e+06	2.49342e+06	5.63462e+06	2.82142e+06	0.270033	-0.350792	6.33261e+06	3.25284e+06	5.36768e+06	2.24861e+06
1418	RP	POS	FC	3.51	294.863			4	0.867058	0.217756	-0.176534	52728.3	48671.3	44738.9	41842	0.555955	-0.0954153	50627	48457.1	46300.8	42224.6	0.123228	-0.485517	59242.3	50013	37385.2	40023.3
1419	RP	POS	FC	10.61	350.178			4	0.966649	0.217817	0.16868	59492.6	15136.7	62382.9	19132.8	0.144113	0.224119	59334.8	14622.6	63219.7	20045.7	0.746601	-0.100102	59981.9	17028.1	58443.1	13718.3
1420	HILIC	POS	CSF	1.26	114.066	Creatinine	10 eV: 114.0672 (100), 44.0498 (90), 86.0714 (10)	2	1.13463	0.217936	-0.182329	2.99661e+07	7.55544e+06	2.87844e+07	5.40606e+06	0.821502	-0.0356269	2.91903e+07	5.15193e+06	2.90038e+07	5.31848e+06	0.134528	-0.510638	32370855	1.22513e+07	2.77607e+07	5.80528e+06
1421	RP	POS	FC	10.25	111.02			4	1.0769	0.218148	0.175134	7.50005e+06	679008	7.61303e+06	611177	0.555682	0.0958573	7.53801e+06	691712	7.59941e+06	589433	0.156966	0.434837	7.38241e+06	640424	7.67717e+06	715332
1422	RP	POS	FC	3.33	360.238			4	0.798244	0.218195	-0.175387	45254.6	38778.7	38824.2	34549.1	0.534413	-0.10036	44054.6	39523.7	40311.2	35076	0.111392	-0.498595	48974.6	37099.4	31823.1	31699.8
1423	HILIC	NEG	CSF	3.1	128.96			4	0.78698	0.21848	0.169032	655101	38915.8	662449	48024.7	0.387699	0.132307	657804	35398.6	663447	49888.9	0.413552	0.254457	646722	48327.5	657795	38707.6
1424	HILIC	NEG	CSF	0.42	307.097			4	0.822717	0.218754	-0.220953	111238	334075	51433.2	207265	0.627157	-0.0936267	65997.1	243675	45058.2	203610	0.297967	-0.418582	243946	504669	89683.4	232405
1425	HILIC	NEG	CSF	0.41	583.255			4	1.13059	0.218761	-0.195636	171546	296300	128152	147324	0.232122	-0.220945	185586	328994	132325	153125	0.649452	-0.141896	128025	155382	108680	117291
1426	RP	POS	FC	2	219.133	Serine-Leucine/isoleucine	10 eV: 60.0440 (100), 132.1023 (50), 173.1292 (45), 219.1346 (25), 201.1236 (20)	2	0.895333	0.218816	0.168714	118000	212752	177987	498356	0.155379	0.218551	113809	209148	196015	543130	0.530636	-0.199282	130991	228674	93105.2	151553
1427	RP	NEG	FC	10.43	568.267			4	0.82657	0.218864	0.169669	369127	291815	422277	334705	0.191276	0.203237	372678	300224	439097	353391	0.841962	-0.0618297	358119	271081	343082	215295
1428	RP	POS	FC	2.72	313.148			4	0.965573	0.219275	-0.269431	186347	964312	34359.7	163901	0.20833	-0.326303	254974	1.12399e+06	42085.1	180868	0.185948	-0.492329	650.951	786.416	367.674	364.348
1429	HILIC	POS	FC	7.95	146.165	isomer of spermidine		4	1.07896	0.219464	-0.185614	225081	232253	189777	148148	0.521459	-0.110189	213576	246896	191217	158923	0.0867397	-0.592872	260746	180233	182993	82057.4
1430	HILIC	POS	FC	6.88	275.135			4	1.05374	0.219671	0.166444	51191.1	84004.2	70647	149780	0.145036	0.221345	50994.9	86577.6	78577.8	162653	0.354683	-0.300794	51799.3	77577.5	33306.1	45384.9
1431	RP	POS	CSF	8.83	203.165			4	1.00125	0.219977	0.172568	51965.9	19523.8	55301.9	19139.3	0.0185569	0.379828	49162.7	19420.7	56403.7	18707.4	0.0759335	-0.548702	60655.9	17578.1	50160	20679.1
1432	HILIC	NEG	CSF	6.15	302.101			4	0.688278	0.220032	0.168025	14540.7	18808.6	18143.7	24077.6	0.0605316	0.287347	13568.2	16869.4	19734.8	26052.2	0.235852	-0.431416	17555.8	24121.6	10718.5	7575.08
1433	RP	POS	FC	2.87	384.773			4	0.835245	0.220368	-0.173089	98133.5	69582.9	86428.2	65668.9	0.724215	-0.0558517	93438.8	66950.6	89691.1	67251.4	0.0527542	-0.62337	112687	77172.3	71065.4	56365.5
1434	RP	POS	FC	6.41	779.34			4	0.981866	0.220426	0.169954	220069	97831.4	237455	106763	0.677747	0.0647002	234973	97188.3	241696	110626	0.101964	0.507006	173869	86636.3	217491	85437.6
1435	RP	NEG	FC	10.46	652.292			4	0.963223	0.220558	-0.170802	71451.9	11984.6	69362	12487	0.393591	-0.133162	70936.7	11632.6	69291.3	13079.8	0.347908	-0.296519	73048.9	13203.5	69694.5	9421.21
1436	RP	POS	FC	10.78	394.295			4	1.12126	0.220929	-0.17601	84468.1	68683.7	73352.9	57618.7	0.773342	-0.0464366	81690.2	67839.5	78707.3	60634.4	0.0157596	-0.874873	93079.5	72336.3	48142.5	30391.6
1437	HILIC	POS	FC	1.34	162.058			4	0.896088	0.221799	0.170609	116554	59342.1	126823	61031.7	0.9255	0.0148115	120525	59697.2	121409	59608.6	0.0115168	0.798334	104244	57966.8	152313	62456.4
1438	HILIC	POS	FC	1.5	159.028		no autoMSMS	4	0.79279	0.221805	-0.168856	465278	148634	438569	167720	0.204506	-0.197744	467994	147949	436486	170730	0.857455	-0.0547034	456857	154300	448376	155791
1439	RP	POS	FC	1.49	146.081			4	1.0285	0.221906	-0.168409	76904.4	27420.5	71923.8	31727.5	0.198543	-0.203103	78185	29210.7	72132.4	30390.7	0.827829	-0.0673234	72934.3	21072.1	70941.6	38125.7
1440	RP	NEG	FC	10.69	514.166			4	1.2961	0.222592	-0.172579	70358.4	14125.3	68004.3	13155.6	0.288594	-0.170031	70953.8	14419.3	68574.3	13570	0.396088	-0.263823	68512.5	13354.2	65320.7	10842.4
1441	HILIC	NEG	FC	1.34	186.046			4	0.862772	0.222691	-0.177277	246062	49938	238157	39243.8	0.422428	-0.132901	244718	51551.5	238637	39955.2	0.263195	-0.349693	250229	45553.9	235897	36417.2
1442	RP	POS	CSF	2.5	144.081			4	1.07426	0.222806	-0.179673	87555	56677.2	78738.5	41462.1	0.597557	-0.0842474	83732.7	45348.3	79982	43692.1	0.18758	-0.472911	99404.3	83046.8	72935.8	28891.9
1443	RP	POS	FC	11.03	469.362			4	0.621766	0.223261	0.165071	47355.9	52861.8	59086.3	89263.2	0.219029	0.187474	46935.1	52957.9	59270.1	78634	0.745677	0.103741	48660.5	53911.5	58220.7	130398
1444	RP	POS	FC	3.92	184.17			4	0.856737	0.223445	-0.174677	83290.4	61971.1	73277.3	52675.2	0.645396	-0.0741193	79971.5	59675.5	75768	53750.2	0.0872563	-0.553438	93579	69222.4	61550.6	46521
1445	HILIC	POS	CSF	0.4	538.519			4	0.756262	0.22357	0.167434	26966.9	20103.4	30685.5	24315.7	0.376386	0.138831	27219.3	21552.4	30349.7	23543.3	0.369201	0.280057	26184.3	15191.5	32252.9	28146.8
1446	HILIC	NEG	CSF	3.1	296.882			4	0.731503	0.223638	0.167279	165944	13079.8	168375	15977.3	0.439495	0.119177	167050	12512.1	168756	16110.3	0.373842	0.271493	162515	14503.7	166595	15548.5
1447	HILIC	POS	FC	4.77	72.0806	1.2-Diamino-2-methylpropane	20 eV: 57.0568 (100), 56.0490 (50), 55.0531 (45), 53.0372 (40), 42.0330 (35), 30.0323 (25)	2	1.17262	0.223973	-0.176326	580676	242374	542260	193364	0.495888	-0.109194	575522	216539	552722	201050	0.187512	-0.449643	596653	315509	492998	145548
1448	RP	POS	CSF	10.57	518.323			4	0.724361	0.22415	0.169365	101072	205538	164025	537861	0.217272	0.193851	95663.5	181294	169760	583176	0.806672	0.0765686	117568	271486	136097	212496
1449	RP	POS	FC	2.7	250.192			4	0.815954	0.224571	-0.173994	43710	39041.2	37399.8	33492.2	0.527977	-0.102542	42376.1	39440.1	38618.3	33851.6	0.141691	-0.460593	47845	38472.5	31662.4	31796
1450	HILIC	NEG	FC	6.48	429.104			4	1.07428	0.224934	-0.172737	212551	109775	194592	98169.3	0.794298	-0.0412505	195949	97861.1	191897	98592.4	0.116277	-0.499159	264018	130150	207277	97196.8
1451	HILIC	POS	FC	6.35	159.077	fragment of citrulline		4	0.967938	0.224975	-0.169672	1.5909e+06	704168	1.47041e+06	716132	0.434526	-0.121894	1.56699e+06	655968	1.48188e+06	740453	0.279713	-0.342839	1.66503e+06	851337	1.4164e+06	599122
1452	HILIC	NEG	CSF	0.39	765.167			4	0.746057	0.22499	0.171666	2.43951e+06	101434	2.45641e+06	95377.6	0.613999	0.0791197	2.44833e+06	92056.5	2.45593e+06	100186	0.150321	0.475463	2.4122e+06	124967	2.45863e+06	70340.3
1453	HILIC	NEG	CSF	0.67	748.527			4	0.819844	0.225051	0.167029	137725	52176.5	147303	62507.8	0.33873	0.148982	138850	54971.9	147730	64239.1	0.459474	0.225182	134239	43441.1	145310	54891.1
1454	RP	POS	FC	2.39	243.184			4	0.734513	0.225551	-0.172049	571863	416864	503360	379458	0.49894	-0.108792	558917	423547	514926	385182	0.166157	-0.430825	611994	403296	448903	353816
1455	HILIC	POS	FC	3.53	146.98			4	1.32854	0.225566	-0.17036	269479	117463	249708	114638	0.170345	-0.219633	272893	119076	247371	113323	0.959816	0.0153093	258895	114640	260711	122559
1456	RP	NEG	CSF	10.7	434.176			4	0.80907	0.22575	0.16581	17546.8	9539.84	19363.9	12378.5	0.152373	0.219633	17373.8	9176.27	19804.5	12957.6	0.801316	-0.0775846	18082.9	10828	17307.9	9150.2
1457	RP	POS	FC	9.82	468.308	LysoPC 14:0	10 eV: 468.3080 (100), 104.1059 (25), 184.0734 (25), 450.2974 (10)	1	1.31492	0.22601	-0.177884	491387	207492	459269	153611	0.411451	-0.13717	495249	216897	469307	161351	0.145556	-0.482548	479413	179734	412010	99629.8
1458	RP	POS	FC	1.8	488.235			4	1.061	0.226217	-0.174008	61073.5	44099.1	54018.8	36985.6	0.558884	-0.093877	59960.8	43403.7	56053.5	39838.4	0.0817338	-0.639613	64522.9	47179.1	44438.7	15622
1459	RP	POS	FC	1.18	233.113			4	0.98053	0.226242	-0.173141	209447	171681	181637	149566	0.347325	-0.149545	204074	156171	180836	154611	0.463853	-0.237582	226103	216716	185371	126173
1460	HILIC	POS	CSF	5.79	368.22			4	0.994226	0.226252	-0.168594	436866	87003.5	421750	92319	0.0254559	-0.353583	450749	87862.3	418302	95673.5	0.0500579	0.609766	393830	70052.3	437843	74308.5
1461	RP	NEG	CSF	12.1	800.544	PC 34:3 (M+HCOO-)	10 eV: 800.5441 (100), 740.5230 (15)	2	0.596571	0.226457	0.165845	196802	73481.8	210595	92859.1	0.0572054	0.294733	194646	74723.7	219783	95855.6	0.0873416	-0.535099	203486	70926.8	167718	62762.1
1462	RP	POS	FC	2.91	230.024			4	1.03944	0.226551	-0.17029	48512.8	19183.3	45305.5	18485.1	0.275487	-0.173532	49142.3	19587.1	45770.8	19270.3	0.496594	-0.211623	46561.2	18215.4	43114.7	14356.5
1463	HILIC	POS	FC	6.47	62.0598			4	0.978673	0.22703	-0.174001	43952.6	18382.1	41026	15256.1	0.789149	-0.0425591	41398.6	16044.4	40726.5	15539.1	0.119065	-0.509653	51869.8	22952	42436.1	14068
1464	HILIC	POS	FC	4.95	87.0442	fragment of GABA, 4-Hydroxybutanoic acid lactone	10 eV: 45.0333 (100), 43.0181 (65), 87.0450 (25), 41.0388 (20), 70.0363 (15)	3	1.11807	0.227529	-0.171347	1.56641e+06	326013	1.51309e+06	296372	0.562116	-0.0923863	1.5609e+06	311987	1.53261e+06	300545	0.111956	-0.509708	1.5835e+06	374434	1.4212e+06	262377
1465	HILIC	POS	CSF	0.43	415.212			4	0.552278	0.227742	0.17663	50533.3	48879.3	65759.6	123529	0.235159	0.192441	50972	49143.9	68492.3	132940	0.895979	0.0433189	49095.5	49379.9	51233.6	49336.6
1466	RP	POS	CSF	10.9	336.327			4	0.697685	0.227887	-0.169126	85714.3	52843.2	76762	53023	0.107762	-0.259369	85927.9	50949	73176.9	47374	0.675181	0.127241	85052.3	59749.1	93492.2	72911.4
1467	HILIC	POS	CSF	5.58	198.088	N-Acetyl-histidine	10 eV: 198.0873 (100), 152.0819 (90), 110.0721 (80), 156.0764 (55), 180.0773 (10)	2	0.834076	0.228069	0.163802	70490.6	49310.7	80858.4	77278.9	0.156902	0.215587	70199.8	44895.5	84019.2	83306.4	0.739747	-0.107568	71392	62400.1	66108.1	35843
1468	RP	NEG	CSF	10.8	840.489			4	0.88424	0.228099	0.167307	48025.5	10648.8	49894	11686.5	0.217706	0.191754	48110.4	10084.6	50229.4	12016.3	0.871485	0.0500915	47762.4	12522.9	48328.6	10083.6
1469	RP	POS	FC	3.49	278.187			4	0.830929	0.228151	-0.172005	37811.4	30219.3	32929.1	26550.1	0.614201	-0.0812216	36254.3	30011.1	33939.4	26990.3	0.0994308	-0.521649	42638.4	31130	28172	24333.9
1470	RP	POS	CSF	10.06	405.179			4	0.619566	0.228804	-0.166033	46184.4	3755.84	45508.1	4389.79	0.431616	-0.123646	45877.8	3938.02	45372.6	4232.97	0.428475	-0.24468	47134.8	3015.12	46140.6	5111.5
1471	HILIC	NEG	CSF	4.19	293.049			4	0.88888	0.228868	0.163867	37513.7	24905.9	43478.4	47893.4	0.145915	0.221979	36446.7	24734.1	44906.9	51491.8	0.603697	-0.15876	40821.4	25789.5	36811.7	24723.1
1472	RP	POS	FC	1.12	327.08			4	0.923777	0.228998	-0.170483	357244	149710	332731	137853	0.0759457	-0.28469	353342	135892	315449	130315	0.393964	0.266584	369338	189894	414102	145937
1473	HILIC	NEG	FC	6.27	61.9881			4	1.06053	0.229194	-0.165514	59568.3	6691.21	58362.7	7876.61	0.0716673	-0.28004	59925.7	6868.91	57800.7	8307.28	0.136628	0.470925	58460.3	6138.71	61008.7	4684.04
1474	RP	NEG	FC	1.1	611.144			4	0.899952	0.229237	0.163032	135606	73882.9	151068	115800	0.21283	0.189367	127506	69757.7	144812	113013	0.535642	0.189776	160715	82284	180525	126494
1475	RP	NEG	FC	10.5	436.283	LysoPE 16:1e	40 eV: 78.9597 (100), 239.2381 (50), 140.0118 (30), 196.0380 (5)	2	1.11169	0.229449	-0.173948	190790	175198	163273	141192	0.450752	-0.123844	187995	188078	166900	152593	0.108942	-0.54547	199454	131085	146191	64207.7
1476	RP	NEG	FC	10.4	502.293			4	1.06298	0.229664	-0.168703	87223.5	48020.2	79192.2	47192	0.860187	-0.0275539	82058.9	45042.5	80759.9	49246.6	0.0342488	-0.695769	103234	54406.9	71811	35918
1477	RP	POS	CSF	9.67	287.223			4	0.961468	0.229687	-0.168705	235287	125170	214249	124228	0.667305	-0.0686928	232076	129476	223388	123475	0.0438179	-0.62797	245240	113288	171603	121238
1478	RP	NEG	FC	10.89	594.395			4	1.18024	0.230117	0.165604	161883	21210.1	165651	24294.7	0.933678	0.0129079	165127	20489.6	165414	24049.7	0.0396155	0.64053	151825	20716.7	166763	25923
1479	RP	NEG	FC	10.84	464.314	LysoPE 18:1e	20 eV: 464.3144 (100), 267.2684 (30), 196.0380 (25), 140.0118 (20)	2	1.12301	0.230309	-0.173114	160430	161304	135017	132295	0.37979	-0.143514	162843	172687	140096	144311	0.156124	-0.524029	152951	122896	111104	36816.2
1480	RP	POS	CSF	12.95	732.556	PC 32:1	10 eV: 732.5545 (100), 184.0737 (10)	2	0.805374	0.230429	0.164599	176633	241682	221300	301045	0.0677189	0.282636	163144	245532	243010	319620	0.11647	-0.503308	218451	230278	119984	161001
1481	RP	POS	FC	1.14	631.171			4	0.936604	0.230501	-0.170274	880626	571072	787847	518695	0.101439	-0.263279	859143	518360	726665	488011	0.52229	0.199013	947224	722134	1.07591e+06	571124
1482	RP	POS	FC	12.89	722.528			4	0.99381	0.231061	0.192278	3.84475e+06	283758	3.88496e+06	134484	0.272086	0.205085	3.83478e+06	315310	3881399	139355	0.524014	0.200093	3.87567e+06	150805	3.90173e+06	109640
1483	HILIC	POS	CSF	2.21	834.526			4	0.878175	0.231113	0.165988	32260.9	19337.5	35716.1	22294.6	0.321285	0.155323	32367.1	20688.3	35765.2	23067.2	0.484825	0.215017	31914.3	14537.1	35487	18694.1
1484	HILIC	NEG	CSF	6.06	187.942			4	0.951054	0.23136	0.165131	201732	31607.8	207390	36918.7	0.24082	0.183449	201515	32465.5	207869	36805	0.789073	0.0812303	202406	29573.4	205157	38162.6
1485	RP	POS	FC	2.14	247.129			4	0.934508	0.231399	-0.169071	222338	188037	191481	176974	0.31987	-0.157379	220942	181917	192026	185553	0.492525	-0.219938	226665	210861	188917	132397
1486	HILIC	POS	CSF	3.83	130.086			4	0.845448	0.23144	-0.185217	122177	162566	98570.3	92343.7	0.429598	-0.1406	119105	182038	99280.4	99967.1	0.0730267	-0.60262	131700	78418.9	95256.5	42530.8
1487	RP	POS	CSF	8.71	398.328			4	0.766824	0.231867	0.164672	61806.6	56346.7	71971.5	67109.7	0.133205	0.230209	58664.9	46349.5	71696.8	66868.2	0.941127	0.0227181	71545.8	80660.9	73253.4	69667.6
1488	HILIC	POS	FC	1.04	568.34			4	0.934313	0.231884	-0.181864	721756	920791	586347	568329	0.399785	-0.146349	713290	983632	597205	602784	0.237815	-0.393035	747998	712247	535227	370464
1489	HILIC	POS	FC	0.43	256.262			4	0.956332	0.232092	0.165961	84987.4	26877.2	89619.6	28944.9	0.510702	0.102705	85892	26388.7	88759.5	29450.6	0.181278	0.413893	82183.3	28861.7	93669.1	26639.6
1490	RP	POS	CSF	10.49	831.462			4	0.89564	0.232196	-0.164953	67192.4	12130.1	65032.7	14056.2	0.134566	-0.23235	67180.4	11244.2	64271	13799	0.765473	0.0908917	67229.8	14878.4	68587.3	14990.9
1491	HILIC	NEG	CSF	1.05	437.213			4	1.19714	0.232577	-0.164611	93614.9	64329.9	82098.2	75595.9	0.738015	-0.0512024	88780.2	58034.9	85213.6	81278.6	0.0461961	-0.695355	108602	80724.5	67559.5	37323.8
1492	RP	POS	CSF	9.96	285.243			4	0.623331	0.232701	-0.173517	81388.5	134358	60529.5	106068	0.960155	-0.00787448	62357.8	103401	61525	108121	0.0887165	-0.578135	140384	194391	55884	97927.3
1493	RP	POS	FC	6.5	315.153		10 eV: 315.1515 (100), 86.0959 (50), 242.0614 (25), 184.9579 (10), 140.0585 (10)	4	0.559827	0.233031	0.211112	2219.02	15033.3	45654.6	396459	0.326028	0.192018	2735.11	17153.6	45417.1	427410	0.328278	0.425494	509.486	654.454	46712.1	216517
1494	RP	POS	CSF	12.82	501.399			4	1.06683	0.233259	-0.1651	32441.2	7746.04	31085	8682.77	0.50854	-0.102606	32433.2	7344.47	31605.5	8788.67	0.150018	-0.44876	32466.2	9089.18	28656.3	7890.85
1495	HILIC	NEG	FC	3.88	266.088			4	1.08591	0.233689	-0.175063	53255.3	56772.8	44618.8	41893.9	0.946783	-0.0106794	48058.5	46707	47575.8	43696.6	0.051179	-0.71121	69365.2	79847.2	30696.3	28894
1496	HILIC	NEG	CSF	1.05	332.096			4	0.714692	0.233915	-0.165382	123771	40514.5	116777	44067.6	0.47061	-0.112138	123469	39089.6	118687	46209.8	0.172578	-0.436172	124706	45725	107863	31503
1497	RP	POS	FC	2.62	185.129			4	0.993172	0.233963	0.164787	65152.4	82201.4	79430.5	91090.5	0.386104	0.137989	65045.8	91133.4	77463.1	88840.4	0.327501	0.311862	65482.6	46281.1	88693.6	102573
1498	HILIC	POS	FC	0.43	374.302			4	1.06675	0.234071	-0.166656	44665	28672.7	39877.9	28775.7	0.848194	-0.0300971	41346.9	27470	40498.5	28909.6	0.0521054	-0.608605	54950.9	30575.6	36956.1	28559
1499	RP	NEG	CSF	1.92	407.14			4	1.03549	0.234274	-0.172247	24197.9	22050.3	20722.8	18299.8	0.677075	-0.0667242	22957	20630.2	21623.1	19351.2	0.0842128	-0.616408	28247.4	26382.2	16521.6	11663.4
1500	HILIC	NEG	FC	5.51	174.041			4	0.761444	0.234323	-0.174385	52451.8	30397.4	47818.1	22744.8	0.853898	-0.0298828	49750.2	27540.8	48984.6	23698.4	0.0518715	-0.680001	60826.7	37501.5	42326.1	16911.8
1501	RP	POS	FC	11.03	491.375			4	0.639722	0.234793	0.16103	57432.2	65080.4	71201.4	105934	0.234722	0.181589	57390.4	66078.5	71981.6	94627.3	0.770666	0.0929972	57562	63545.8	67527.9	150782
1502	HILIC	NEG	FC	5.99	303.084	N-Acetylaspartylglutamic acid (NAAG)	10 eV: 285.0718 (100), 128.0348 (85), 182.0457 (40), 146.0453 (20), 96.0090 (20), 303.0836 (10)	2	0.897414	0.234819	-0.169118	2.10614e+06	959654	1.95249e+06	857409	0.147739	-0.232599	2.04616e+06	844165	1.85605e+06	790465	0.745948	0.100315	2.2921e+06	1.26099e+06	2.40658e+06	1.02149e+06
1503	RP	POS	FC	5.09	238.108			4	1.11619	0.235039	-0.17156	96369.7	74334.2	84799.7	60546.3	0.674867	-0.0660975	92614.2	62332.8	88416	64696.6	0.110068	-0.596914	108012	104372	67772.9	30451.5
1504	HILIC	POS	FC	6.47	216.064			4	0.973983	0.235324	-0.17108	567983	234981	531295	193921	0.823111	-0.0356166	536028	208034	528762	199985	0.0990919	-0.546266	667043	287728	543219	165617
1505	HILIC	POS	CSF	0.55	372.348			4	0.57941	0.235395	0.169601	441287	209300	474592	183450	0.510178	0.106006	445376	202861	465960	185506	0.178574	0.426287	428611	233257	514874	171463
1506	RP	POS	FC	10.46	1051.67			4	1.2894	0.235663	-0.174141	49490.8	36568.4	43943.7	27139.5	0.715058	-0.0605599	48000	37335.6	46004.9	28551.6	0.0260534	-0.7808	54112.4	34581.1	34239	16324.2
1507	HILIC	NEG	CSF	0.66	802.559			4	1.02778	0.235717	0.163611	444941	221560	484212	258488	0.205628	0.195315	440624	200866	485693	260634	0.817271	0.0708705	458326	281934	477300	253542
1508	HILIC	NEG	FC	1.11	73.0294			4	1.00155	0.235822	-0.170445	305292	127320	285342	106777	0.874968	-0.0253503	294818	123969	291836	111240	0.0213864	-0.780893	337764	135271	254765	77304.2
1509	HILIC	NEG	FC	1.46	238.13			4	0.888509	0.23587	-0.165799	418310	145815	393965	147848	0.488127	-0.108002	415046	133947	399577	152509	0.210807	-0.400162	428428	181378	367544	122917
1510	HILIC	NEG	CSF	3.95	119.035			4	1.08272	0.235926	-0.172626	70513.6	39614.1	64422.9	30951.4	0.77097	-0.045979	67084.2	31757.5	65601.3	32748	0.112966	-0.572524	81144.8	57400.3	58924	20223.8
1511	HILIC	POS	CSF	6.12	125			4	0.73328	0.235966	0.162719	10289.7	12701.8	12603.3	15735.3	0.0390258	0.31534	9149.43	9369.3	13301.2	16962.7	0.344848	-0.333299	13824.5	19712.3	9346.61	7157.96
1512	HILIC	NEG	CSF	6.16	112.986			4	0.555439	0.236237	-0.164496	202208	32346.8	196643	35313.7	0.156927	-0.220429	203229	31144.6	195714	37035.6	0.843798	0.0618609	199043	36503.3	200977	26005.4
1513	RP	POS	FC	3.36	413.142			4	1.1639	0.236284	-0.169457	45943	18427.5	43032.3	15925.9	0.403846	-0.135323	46152.9	19469.5	43685.5	16997.4	0.176858	-0.441632	45292.2	15168	39956.7	8994.75
1514	RP	NEG	CSF	12.66	766.538	PE 38:4 (18:0_20:4)	20 eV: 766.5377 (100), 303.2325 (15), 283.2635 (5)	2	0.780896	0.23671	0.16304	44318.6	24678	48714.2	29243.1	0.211341	0.195569	45137.3	26132.2	50587	29599.6	0.797019	-0.0781445	41780.5	19871.2	39974.5	26350.2
1515	RP	POS	FC	10.6	360.257			4	0.97458	0.237622	-0.16669	88190.3	99943	71974.8	94615.6	0.969129	-0.00602411	73590.3	86637.5	73032.5	98578.2	0.0455699	-0.665401	133450	125031	66995	74713.2
1516	RP	POS	CSF	12.9	718.54	PE 34:1	10 eV: 718.5397 (100), 577.5224 (50)	2	0.783672	0.237745	0.166051	70683.8	55003.2	79780	54555.8	0.0344051	0.332521	64967.7	49489.3	82560.9	56327.9	0.218738	-0.398428	88403.6	67802.8	66237.8	43463.5
1517	HILIC	NEG	CSF	1.44	247.063			4	1.06318	0.237896	0.160436	42099.9	28455.5	47886.8	43683.9	0.159676	0.214364	40904.6	27287	48634.5	44832.6	0.895724	-0.0397576	45805.6	32285.3	44397.7	38537.3
1518	HILIC	POS	FC	0.85	313.148	Olanzapine	10 eV: 313.1481 (100), 256.0943 (10), 84.0818 (5)	2	0.850008	0.237991	-0.248937	415073	2.42988e+06	69788.1	344206	0.227276	-0.297562	555742	2.80509e+06	82758.9	373965	0.461131	-0.278229	882.892	1455.36	610.386	503.5
1519	HILIC	NEG	FC	6.27	84.009			4	1.13736	0.238095	-0.161466	44354.7	6909.18	43092.5	8725.4	0.417658	-0.124283	43866.5	6927.5	42859.1	9283.53	0.377354	-0.275282	45868.3	6800.42	44191.5	5382.3
1520	RP	POS	FC	3.28	599.39			4	0.862043	0.238361	-0.169259	56524.4	54889.7	47946.1	46473.2	0.532761	-0.101608	55287.7	56134.5	50022.2	47508.5	0.129593	-0.47837	60358.1	52031.6	38170.8	40730.6
1521	RP	POS	FC	4.09	710.509			4	0.845372	0.238361	0.163738	27288	14930.3	29827.1	16084.5	0.637334	0.0736556	29127.8	15023.1	30293.7	16635.5	0.142725	0.452849	21584.5	13432.2	27630.2	13268.6
1522	HILIC	POS	FC	4.49	150.058	Methionine	10 eV: 104.0532 (100), 56.0493 (75), 133.0313 (55), 61.0108 (30), 87.0264 (25), 102.0544 (25), 74.0596 (10), 150.0555 (5)	2	1.126	0.238695	-0.170528	1.11405e+06	715118	1.00394e+06	576277	0.655443	-0.071228	1.08607e+06	638111	1.04172e+06	607273	0.101774	-0.582639	1.2008e+06	928655	826086	357596
1523	HILIC	POS	CSF	0.39	874.785			4	0.637105	0.238809	0.162289	16887	21213.1	20893.8	28166.1	0.757761	0.0489942	17329.4	22653.5	18461.2	23545.1	0.0872808	0.568083	15466.5	16173.7	32144.9	42544.4
1524	HILIC	POS	FC	5.48	187.108	Pro-Ala	10 eV: 70.0649 (100), 187.1069 (30)	2	1.07197	0.239571	-0.168132	657876	667034	553087	579475	0.410252	-0.132968	654647	690689	567730	616639	0.241003	-0.38205	667888	604232	484144	357653
1525	HILIC	POS	FC	4.58	184.094			4	1.09313	0.239661	-0.182667	150060	121655	132771	67633.9	0.41217	-0.146952	149784	133691	134743	71022.9	0.171771	-0.441215	150914	75568	123490	48744.3
1526	HILIC	NEG	CSF	6.27	349.184			4	0.866154	0.240344	0.162174	70157.5	47175.4	78393.3	54392.1	0.376981	0.136885	73118.4	46072.1	80130.6	56381.9	0.523185	0.196774	60978.9	50553.6	70286.4	44046.4
1527	HILIC	POS	FC	6.94	349.231	adduct of arginine		4	1.09587	0.240374	-0.168756	221756	125587	202260	105465	0.177588	-0.216163	228276	113900	204325	107706	0.825177	-0.0709262	201542	158175	192539	95714.7
1528	HILIC	POS	FC	4.15	86.0965	fragment of isoleucine		4	1.14863	0.240408	-0.169123	1.24152e+06	590869	1.15017e+06	489452	0.588865	-0.0863439	1.22892e+06	541033	1.18342e+06	512951	0.119399	-0.540337	1.2806e+06	739243	993633	322921
1529	RP	POS	FC	3.64	350.208			4	0.828153	0.240412	-0.16797	44956.6	36820.6	39192	31817.6	0.579981	-0.0895802	43195.8	36595.8	40120.7	32060	0.148768	-0.452957	50415.2	37929.4	34819.5	30932
1530	HILIC	POS	FC	1.51	464.313			4	0.94642	0.240722	-0.161759	201490	137542	177522	158805	0.542886	-0.0943125	193330	144290	178444	171401	0.0828539	-0.560243	226785	113653	173180	77709.3
1531	RP	POS	CSF	1.28	218.139			4	0.747931	0.240987	-0.163219	73361.6	52742.2	64459.3	56342.9	0.997655	0.000448485	65677.1	40766	65699.7	60053.2	0.0457073	-0.699247	97183.8	75719.7	58670.8	34436.1
1532	RP	NEG	FC	10.88	329.249	FA 22:5	10 eV: 329.2481 (100)	1	1.38659	0.241134	0.164119	582574	335415	637769	337209	0.270271	0.17451	602199	342157	662490	348826	0.996678	-0.00129013	521738	314014	521374	250415
1533	HILIC	NEG	FC	0.69	319.028			4	1.05783	0.241223	-0.163621	203956	97252.6	187816	100033	0.272914	-0.172969	199356	92157.8	183068	96168.4	0.817532	-0.0702226	218217	113009	210169	116199
1534	RP	NEG	CSF	10.2	566.346	LysoPC 18:1 (M+HCOO-)	20 eV: 281.2476 (100), 506.3245 (80)	2	0.683768	0.241573	0.160561	186913	228533	246057	508182	0.297744	0.158932	199992	256913	264601	556126	0.678828	0.125778	146369	91963.4	159521	117169
1535	HILIC	NEG	FC	1.23	334.058			4	1.0769	0.241682	-0.168818	55937.3	44411	49100.4	36585.5	0.452011	-0.122713	56703.9	46170	51491.2	38788.5	0.119497	-0.522675	53560.6	39455.3	37844	20683.6
1536	HILIC	NEG	CSF	4.57	334.075			4	1.18532	0.241707	-0.171392	51781.8	31626.1	47016	23987	0.662829	-0.0696954	49169	26180.5	47388	24927.1	0.184032	-0.457985	59881.3	44409.2	45279.6	19355.9
1537	RP	POS	FC	10.43	1043.71			4	1.4065	0.241883	-0.176536	1.52075e+06	1.79201e+06	1.26077e+06	1.15337e+06	0.492733	-0.116426	1.51484e+06	1.79673e+06	1.33864e+06	1.23009e+06	0.142545	-0.538377	1.53907e+06	1.82357e+06	894110	572363
1538	HILIC	POS	FC	0.44	488.356			4	0.666634	0.242187	0.15989	36476.2	42522.4	44235.7	54538.3	0.0735159	0.274344	34174.4	33977.7	45469.1	48362	0.80879	-0.0734397	43611.8	62698.3	38428.5	78459.6
1539	HILIC	POS	CSF	0.44	570.546			4	0.761613	0.242702	0.165605	68403.7	45235.6	75619.3	41906.9	0.781096	-0.0451719	73908.1	45663.9	71990.9	39219.8	0.00429185	0.910689	51339.9	40293.9	92551.6	50212.8
1540	RP	POS	FC	3	316.212		10 eV: 316.2115 (100), 102.0921 (40), 184.1626 (5)	4	0.815522	0.242903	-0.16607	1.96629e+06	1.67352e+06	1.70244e+06	1.50407e+06	0.592312	-0.0860753	1.90738e+06	1.6776e+06	1.76928e+06	1.53114e+06	0.112778	-0.499938	2.14893e+06	1.69048e+06	1.38775e+06	1.35466e+06
1541	RP	POS	CSF	8.89	316.286			4	0.80567	0.242949	-0.171881	69489	174715	42499.2	139338	0.37812	-0.146548	74585.4	181344	50140.5	152266	0.1918	-0.545036	54199.8	156443	6617.96	18157.7
1542	RP	POS	FC	12.53	369.351			4	0.970942	0.243042	-0.163219	123497	43107.4	116402	43833.3	0.0934579	-0.269961	124901	45634.9	112975	42716.9	0.280371	0.330209	119145	34779.1	132535	46326
1543	HILIC	POS	CSF	0.54	295.151			4	0.773185	0.243062	0.16034	18056.9	31294.5	24211.9	45480.1	0.320436	0.153041	19803.6	31401	25723	45956.4	0.663566	0.13382	12357.1	31085.7	17348.9	43518.9
1544	RP	POS	FC	10.86	392.203			4	0.963308	0.243118	-0.162461	87670.3	39718.9	81038.3	41924.2	0.667518	-0.0667588	81198.8	30913.3	78973.4	35758.4	0.350794	-0.284585	107732	55652.1	90760.8	63615.2
1545	RP	POS	FC	3.46	248.222			4	0.789696	0.243288	-0.164808	23181.6	18235	20263.9	17171.6	0.550379	-0.0955284	22634	18584.3	20910.9	17490.8	0.136052	-0.464115	24879.1	17456	17217.8	15558.5
1546	RP	POS	FC	9.02	235.17		10 eV: 235.1704 (100), 179.1043 (25), 57.0689 (10)	4	0.983051	0.243421	-0.172905	412589	62146.1	403429	43815.2	0.548416	-0.101222	410274	60866.3	405022	42913.2	0.192521	-0.413962	419767	67075.5	395929	48094.2
1547	RP	POS	CSF	1.93	220.118	Pantothenic acid	10 eV: 90.0541 (100), 220.1188 (55), 72.0444 (30), 116.0330 (25), 103.0748 (15), 184.0965 (15), 202.1089 (15), 174.1088 (10), 85.0642 (10), 98.0209 (5), 95.0493 (5)	2	1.09952	0.243439	-0.161827	279983	129153	258018	142316	0.775161	-0.0441778	270176	121320	264197	149345	0.0474909	-0.646619	310386	150237	229180	100935
1548	HILIC	POS	CSF	5.27	433.327			4	1.01688	0.243537	0.164464	30675.8	15267.4	33138.1	14676.3	0.6994	0.0622336	32112.7	16302.5	33078.6	14736.9	0.067167	0.568278	26221.3	10622.1	33416	14698.9
1549	RP	POS	FC	9.05	317.151		10 eV: 38.9626 (100), 317.1492 (75), 177.1225 (40), 243.8401 (30), 222.9270 (20)	4	0.825909	0.243554	-0.168128	141324	34485.6	136036	28426.1	0.56649	-0.0933723	140819	34238.6	137869	28952.1	0.112679	-0.510865	142890	36096.4	127403	24533.7
1550	RP	POS	CSF	2.26	115.075			4	0.875808	0.243574	0.162684	117703	11288.8	119583	11824.9	0.385395	0.134989	117618	10379.9	119145	12249.6	0.329606	0.310097	117965	14045.8	121624	9553.84
1551	HILIC	NEG	FC	4.49	148.044	Methionine	10 eV: 46.9955 (100), 148.0434 (20), 100.0394 (5)	2	1.11152	0.243721	-0.170706	60926.5	40225.3	54906.8	30301.7	0.663819	-0.0706298	59410	37422.2	56957.8	32014.6	0.0891026	-0.612004	65627.6	48695.5	45249.7	17898.5
1552	RP	NEG	CSF	10.56	690.395			4	0.864424	0.243823	0.159501	217467	126197	240597	163830	0.218901	0.188427	219715	120677	247262	171711	0.980329	-0.00762355	210500	145159	209495	118400
1553	HILIC	POS	FC	4.15	531.408			4	0.996109	0.244311	-0.162134	148126	11608.6	146196	12197.8	0.160396	-0.21727	148473	9970.71	146050	12328.2	0.96879	-0.0122234	147049	15928.4	146880	11793.8
1554	HILIC	NEG	FC	6.94	695.439			4	1.08341	0.244416	-0.167465	26392.2	18601.7	23534.2	15531.1	0.202507	-0.204019	27162.9	16653.2	23846.3	15859.5	0.752612	-0.101715	24003	24017.4	22064.5	14098.8
1555	RP	POS	CSF	10.95	621.312			4	0.675144	0.244471	0.16093	73781.7	9552.9	75426.4	10887.6	0.302412	0.16339	73902.9	9016.5	75392.7	9219.42	0.61335	0.154436	73405.8	11306.8	75583.7	16898
1556	HILIC	POS	FC	0.5	730.539			4	1.17947	0.244601	-0.173391	39930.7	32493.7	35182.7	22272.5	0.382122	-0.149948	40054.7	34937.3	35726.6	22791	0.311807	-0.314621	39546.3	24128.6	32621.9	19888.7
1557	RP	POS	CSF	10.49	762.505			4	0.853532	0.244708	-0.161089	55838.8	11228.8	53919.3	12603.3	0.320809	-0.154383	55374	10577.6	53589.5	12539.9	0.649955	-0.138528	57279.7	13244.7	55458	13055.2
1558	RP	NEG	FC	10.87	405.17			4	0.765276	0.244918	-0.164647	4224.58	2248.5	3868.18	2080.8	0.773338	-0.0449985	3936.69	1862.25	3848.49	2057.97	0.167644	-0.437936	5117.04	3051.31	3960.88	2228.72
1559	RP	POS	CSF	9.9	283.264			4	0.735991	0.245071	0.163751	112572	46518.1	128179	144104	0.335985	0.148215	112379	50255	125725	129830	0.531457	0.225853	113169	33410.8	139633	200931
1560	RP	NEG	FC	10	499.228			4	0.894287	0.245443	-0.162228	24506.7	15354.7	21984.7	15737.3	0.59278	-0.0829107	23677.6	13833.8	22424.8	16387.1	0.165036	-0.450104	27076.6	19532.1	19912.2	12302.1
1561	HILIC	NEG	CSF	6.28	286.974			4	0.680984	0.245618	0.166949	45351.5	6051.3	46282.6	5102.67	0.948	0.0104645	46173	5363.11	46227	4973.46	0.0742064	0.56726	42805.1	7398.5	46542	5776.44
1562	RP	NEG	FC	10.72	339.209			4	0.953726	0.245651	-0.16259	59880.3	11655.2	57982.2	11693.5	0.583427	-0.086623	59574.3	11536.7	58564.1	11787.8	0.124065	-0.478829	60829.1	12270.4	55242.6	11063.6
1563	HILIC	NEG	CSF	0.87	202.108			4	1.14079	0.245679	-0.169353	82846.5	74899.1	71597.2	57950.7	0.850328	-0.0292134	75516	50928.8	73865.9	62040.6	0.126567	-0.580725	105571	121941	61010.2	31525.3
1564	RP	NEG	CSF	10.82	399.251			4	0.809556	0.245766	0.159142	5634.72	2855.9	6148.7	3603.53	0.271244	0.169333	5808.87	2821.43	6365.38	3751.54	0.960463	0.0152101	5094.86	2967.81	5137.55	2645.93
1565	HILIC	POS	CSF	0.45	207.159			4	0.750391	0.246869	-0.161886	107274	49724.5	99106.9	51173	0.956871	0.008465	102377	46974.3	102795	51830	0.0130577	-0.802679	122454	55996.8	81895.4	45062.1
1566	HILIC	POS	FC	1.76	502.292			4	1.28293	0.246895	-0.165625	410135	147507	387347	127661	0.773152	-0.0464601	405887	147680	399383	132271	0.0202996	-0.790654	423303	149993	330677	84310.4
1567	RP	POS	FC	9.05	296.223		10 eV: 167.0692 (100), 107.0501 (50), 149.0581 (25), 296.2285 (10), 57.0679 (10)	4	0.84712	0.247198	-0.167332	909445	259804	870110	210337	0.579936	-0.0905913	904380	260710	882851	214592	0.107347	-0.51792	925147	263047	810122	181131
1568	RP	POS	FC	10.65	376.321			4	1.01748	0.247336	-0.169078	79066.1	73031.6	68191.8	55599	0.658243	-0.0721055	77016.2	70037.9	72368.4	58879	0.0725364	-0.650698	85420.8	83265.8	48526.9	30131.9
1569	RP	POS	CSF	10.49	735.486			4	0.881564	0.247469	-0.160164	89455.7	15010.6	86905.9	16828.9	0.186294	-0.20568	89408.5	14065.1	86238.8	16755.9	0.938228	0.0236718	89602	18039.2	90018.8	17177.8
1570	RP	POS	CSF	9.67	69.0699			4	0.920927	0.247507	-0.162203	46487.7	21567.1	42986.3	21606.1	0.689473	-0.0638556	46116.4	22517.5	44712.2	21463.2	0.0395969	-0.641063	47638.4	18795.2	34931.7	20847.6
1571	HILIC	NEG	CSF	6.16	215.033			4	0.85623	0.247534	-0.162901	663107	142835	640202	138380	0.0640342	-0.292613	679175	132943	638765	143260	0.445224	0.241005	613294	163645	646906	115287
1572	RP	POS	FC	2.57	117.059			4	1.11411	0.247894	-0.167082	24181	11632.1	22422.4	9418.49	0.562543	-0.0927317	23830.9	10499.7	22889.2	9811.4	0.175937	-0.459958	25266.2	14874.4	20224.7	7047.1
1573	HILIC	NEG	CSF	1.6	357.055			4	0.802285	0.248141	0.159997	114694	56006.9	124178	62551.5	0.291862	0.164875	116657	56867.9	126633	64142.3	0.803286	0.0759094	108609	54205.8	112726	54258.2
1574	HILIC	NEG	FC	5.99	285.073			4	0.892804	0.248274	-0.164527	501856	222444	467335	197187	0.161939	-0.224604	487964	195033	445520	182914	0.757929	0.0956802	544919	293672	570049	231612
1575	RP	NEG	FC	10.72	303.233	FA 20:4	10 eV: 303.2326 (100)	1	1.08195	0.248347	-0.162962	3.49354e+06	746684	3.3752e+06	705679	0.631924	-0.0765083	3.47236e+06	753219	3.41621e+06	714539	0.082175	-0.545546	3.55919e+06	741219	3.1821e+06	641238
1576	HILIC	POS	FC	4.48	194.022			4	1.09347	0.248653	-0.165403	145878	53079.1	137746	45251.9	0.401136	-0.134815	146592	50364.6	140062	46515	0.297939	-0.336997	143663	62131.9	126840	37708
1577	RP	NEG	FC	11.14	518.236			4	1.08118	0.249185	0.163334	120903	25257.3	124861	23203.4	0.282088	0.17208	120417	25019.6	124615	23780	0.624129	0.15249	122410	26584	126015	20693.1
1578	RP	POS	CSF	7.03	645.274			4	0.795852	0.249306	-0.162098	37311.5	5902.19	36365.5	5769.06	0.18649	-0.210268	37580.6	5787.08	36363.9	5785.5	0.955294	-0.0171623	36477.2	6326.14	36373	5814.83
1579	RP	POS	CSF	3.61	423.261			4	0.779661	0.249665	0.158094	74626.2	70373	87048.7	86779.7	0.327346	0.151277	77214.5	73248.7	89789.4	93002.1	0.652221	0.140378	66602.5	61623.1	74258.6	47455.6
1580	HILIC	NEG	CSF	0.7	764.522			4	0.736503	0.250008	0.160534	87027.5	38963.5	93420.8	40686.3	0.264619	0.177403	87299.5	42155.7	94774.1	42110.9	0.920641	0.0302197	86184.4	27671.5	87105.4	33280
1581	HILIC	POS	FC	6.26	365.106			4	0.623962	0.250445	0.155893	35231.2	42261.6	44562.4	77452	0.175159	0.206432	32889.8	37451.6	45044.1	80304.3	0.991379	-0.00327787	42489.5	55115.3	42294.7	63734.1
1582	RP	POS	FC	2.63	316.212			4	0.839831	0.250835	-0.162887	197620	186986	168472	170899	0.723298	-0.0563645	185739	181557	175672	175624	0.0745058	-0.573361	234451	203320	134572	145079
1583	HILIC	POS	CSF	1.44	188.128			4	0.723678	0.250838	-0.162082	74196.1	29292.5	69555.7	27967.3	0.652351	-0.0714843	72086.7	28420.2	70055.3	28415.4	0.13678	-0.4665	80735.3	31706.5	67224.4	26217.8
1584	RP	NEG	FC	11.22	688.45			4	0.846878	0.250945	0.158648	13746.2	1375.21	13978.3	1550.52	0.556347	0.0898193	13811.9	1136.46	13935.1	1607.59	0.218383	0.396755	13542.6	1964.26	14181.5	1256.5
1585	HILIC	NEG	CSF	1.75	252.088			4	1.2078	0.251138	-0.168902	28048	29788.7	23681.3	21918.4	0.78634	-0.0428107	25560.8	22899.5	24565	23621.9	0.129441	-0.587292	35758.6	44907.2	19557.6	10264.4
1586	HILIC	NEG	FC	3.32	68.9957			4	0.557652	0.251219	-0.162821	480830	218017	446904	198712	0.217098	-0.19801	477978	209547	437758	196694	0.996644	0.00129782	489673	248094	489968	206746
1587	RP	POS	FC	2.57	409.188			4	1.09627	0.251282	-0.169121	59307.7	56528.4	51058	41032.1	0.627754	-0.0783287	57071.7	49158.7	53441.2	43539.6	0.149999	-0.528543	66239.4	76140.5	39836.8	23766.8
1588	RP	POS	FC	10.44	522.356	LysoPC 18:1	10 eV: 522.3559 (100), 184.0739 (60), 104.1080 (5)	1	1.36664	0.251316	-0.163926	2.70099e+07	7.19316e+06	2.5907e+07	6.26243e+06	0.552191	-0.0951533	2.69869e+07	6.92185e+06	2.63489e+07	6.48927e+06	0.1244	-0.508806	2.70811e+07	8.17021e+06	2.38267e+07	4.62202e+06
1589	RP	POS	FC	10.48	438.298	LysoPE 16:1e	10 eV: 266.2879 (100), 44.0493 (65), 438.2927 (30), 284.2945 (25)	2	1.02667	0.251376	-0.161948	381504	282327	337066	266477	0.508528	-0.105709	376106	306002	344652	289113	0.0582855	-0.639586	398238	196961	301346	106023
1590	RP	POS	CSF	7.21	223.097	Diethyl-phthalate	10 eV: 149.0229 (100), 177.0540 (25), 223.0591 (5)	2	0.867905	0.251503	0.158107	53465.3	23415.4	57490.7	27504.7	0.946018	-0.0107684	55893.3	26145.7	55614.3	25671	0.0089406	0.965042	45938.4	7988.35	66247.2	34100.6
1591	HILIC	POS	FC	5.76	217.119	Pro-Thr	20 eV: 70.0647 (100), 130.0503 (5), 217.1203 (5)	2	1.03945	0.251555	-0.163379	515254	483100	440795	428378	0.357799	-0.14805	514804	490902	445378	446978	0.442506	-0.242209	516647	470396	419222	334079
1592	RP	POS	CSF	10.83	729.536			4	0.838583	0.2517	0.158376	25380.8	16719.9	28315.1	20335.8	0.227098	0.186682	25881.1	15542	29328.5	21390.8	0.966501	-0.0132462	23854.6	20273.4	23628.3	13896.5
1593	HILIC	POS	FC	0.69	384.174	Quetiapine	20 eV: 253.0790 (100), 384.1732 (35), 279.0932 (25), 221.1071 (20), 158.1170 (15), 210.0360 (10)	2	0.739475	0.251875	0.167492	463292	3.74203e+06	1.37325e+06	7.12372e+06	0.766951	-0.0529373	581014	4.18982e+06	399270	2.67657e+06	0.0973386	0.739935	250.69	105.249	5.53482e+06	1.49595e+07
1594	RP	POS	FC	10.82	466.329			4	1.12287	0.251888	-0.164835	332261	323342	283367	269903	0.41199	-0.133786	338509	348734	295494	294307	0.124469	-0.570703	312892	233973	226269	69590.5
1595	RP	POS	FC	8.99	291.196		10 eV: 291.1948 (100), 249.1854 (50), 203.1061 (10)	4	0.694597	0.251917	-0.161707	329686	60461	320172	57206.9	0.623803	-0.0780484	328291	60587.1	323630	58856.9	0.0795546	-0.559004	334008	61424.1	303889	46335.9
1596	HILIC	NEG	FC	4.7	167.021			4	0.956869	0.252247	0.157405	223328	94215.7	239574	112210	0.420712	0.12535	233433	98905.9	246748	113540	0.599608	0.160075	192003	71201.8	205799	101162
1597	HILIC	NEG	FC	0.42	327.233			4	1.29404	0.252411	-0.164513	357931	162159	333400	136066	0.376401	-0.14541	366713	173767	343860	140557	0.17451	-0.423507	330704	118863	284148	101000
1598	HILIC	POS	FC	2.14	137.071	1-Methylnicotinamide	10 eV: 137.0711 (100), 94.0638 (5)	2	1.07865	0.252598	-0.175314	1.59037e+06	917717	1.46212e+06	545398	0.556795	-0.103352	1.58449e+06	975329	1.50502e+06	562455	0.0679674	-0.611178	1.60859e+06	732069	1.2601e+06	408342
1599	RP	POS	FC	10.01	517.213		no autoMSMS	4	0.863355	0.252605	-0.160604	33086.3	22289	29534.5	21942.2	0.679928	-0.0638674	31503.8	19156.5	30159.1	22952.2	0.140845	-0.489677	37992.2	30104.3	26593.6	16451.5
1600	RP	POS	FC	11.01	457.329			4	1.08521	0.252658	-0.171201	32856.2	43568.9	26628.4	29184.6	0.625154	-0.0758063	26481.2	24724.7	24443.5	29034.9	0.383402	-0.304979	52618.6	74740.9	36915.6	28237.1
1601	HILIC	POS	FC	0.69	448.342			4	1.05387	0.252823	-0.170183	47119.3	44752.3	40684.4	30870.8	0.481483	-0.114932	44209.4	37586.9	40242.9	31435.9	0.384446	-0.294145	56140	62362.3	42763.1	28592
1602	RP	POS	FC	3	102.091			4	0.810011	0.252914	-0.163164	34176.9	24134.1	30479.7	21184.3	0.484331	-0.113479	33946.5	24960.8	31303.8	21615.3	0.192675	-0.405302	34891.1	21956.5	26599.7	18958.3
1603	HILIC	POS	FC	5.21	212.053			4	0.99953	0.253149	0.155423	87211.7	36500.5	94035.4	51306.8	0.150219	0.218504	86122.2	29828.2	95462.7	55666.1	0.796653	-0.0891415	90589.1	52984.8	87315.2	20467.6
1604	HILIC	POS	CSF	1.43	295.067			4	0.771481	0.253605	-0.158504	903683	152293	878417	166507	0.292687	-0.164414	905939	145321	880395	165412	0.607675	-0.15671	896689	176090	869190	174861
1605	HILIC	POS	CSF	1.51	60.0806			4	0.861141	0.254167	-0.155307	180940	26158.5	176010	37324.1	0.272922	-0.167367	180582	25038.8	175298	38104	0.779962	-0.084814	182049	30043.8	179333	33996.7
1606	HILIC	POS	FC	1.23	227.191			4	0.781424	0.254217	-0.164405	193856	53599.6	185824	44116.6	0.157753	-0.231733	196086	52968.1	184849	44015.3	0.825453	0.0683146	186945	56335.5	190415	45251.8
1607	HILIC	POS	FC	7.71	241.031	Cystine	10 eV: 151.9838 (100), 241.0304 (75), 120.0114 (50), 74.0245 (25), 195.0257 (20)	2	0.671388	0.254247	-0.160891	471223	244749	432888	231794	0.135645	-0.241252	490463	252365	432496	228188	0.744242	0.0990191	411581	214357	434732	253257
1608	HILIC	NEG	FC	1.11	117.019	Succinic acid	10 eV: 73.0294 (100), 117.0196 (10), 99.0076 (5)	2	0.937283	0.254362	-0.16317	2.32289e+06	972644	2.17525e+06	837069	0.847334	-0.0309412	2.24873e+06	963230	2.22026e+06	877130	0.0259643	-0.749308	2.55281e+06	990324	1.96335e+06	583042
1609	RP	POS	FC	9.36	435.271		no autoMSMS	4	1.015	0.254444	-0.161839	40378.9	30863	35617.2	27982.6	0.583139	-0.0875642	38665.9	30467.8	36057	29119.5	0.163861	-0.44539	45689.5	32267.7	33546.3	22260.4
1610	HILIC	POS	FC	4.24	241.155			4	0.964416	0.254675	-0.160775	96394.1	40109.2	90120.3	37935.3	0.553583	-0.0930374	95925.5	36871.7	92382.1	39299.9	0.156582	-0.465367	97846.6	49906.1	79470.7	29067.7
1611	RP	POS	FC	2.57	130.065			4	1.1114	0.254875	-0.162755	84362.4	33345.4	79291.8	28963.9	0.487494	-0.109765	84220.9	29735.8	80927.1	30279.1	0.224341	-0.412006	84801	43602.7	71592.1	20517.1
1612	HILIC	NEG	FC	1.2	566.346			4	1.30366	0.254982	-0.162509	443403	108643	426844	95150.6	0.450349	-0.121242	445421	106766	432993	98247.3	0.203092	-0.411318	437146	116913	397891	73962.4
1613	RP	POS	CSF	10.56	60.0807			4	0.864426	0.255281	-0.162918	343218	90878.2	329415	78572.3	0.303836	-0.165017	346141	87618.8	332122	82287.1	0.504893	-0.217013	334158	102211	316782	57930.6
1614	HILIC	POS	FC	5.99	148.06		no autoMSMS	4	0.918825	0.25531	-0.162264	338934	198581	308638	174835	0.138986	-0.239978	327098	174596	287563	154892	0.667988	0.132045	375625	261479	407866	226851
1615	RP	POS	FC	10.47	300.29	Palmitoyl ethanolamide (PEA)	10 eV: 62.0597 (100), 300.2899 (75), 44.0492 (25), 283.2608 (10), 282.2725 (5)	2	1.13996	0.255433	-0.161878	1.23046e+06	645458	1.13158e+06	576216	0.487934	-0.111046	1.20184e+06	640526	1.13293e+06	600575	0.278841	-0.345105	1.3192e+06	669286	1.12524e+06	454778
1616	RP	POS	CSF	9.67	199.17			4	0.933907	0.25557	-0.159456	550285	286756	504518	287284	0.696682	-0.0621917	543674	296523	525571	285655	0.0501747	-0.609121	570778	260161	406270	279990
1617	RP	POS	FC	9.84	444.332			4	0.751904	0.255726	0.155432	48746.2	53972.3	58286.7	68788.2	0.0718727	0.275676	45509.7	42275.7	59760	61108.5	0.785057	-0.0827633	58779.3	80873.4	51349.8	98662.7
1618	HILIC	POS	FC	0.49	287.058			4	0.9648	0.255879	0.231004	15257	49589.8	67779.1	405138	0.569211	0.117745	13080.8	41070.5	24399.4	151186	0.324569	0.531156	21785.6	71513	291351	943503
1619	RP	POS	FC	11.06	363.2			4	1.14565	0.256075	-0.168567	39685.5	22799	35811.6	23164.2	0.44521	-0.129043	39530.6	22921	36520.3	23735.5	0.275818	-0.34862	40117.6	23071.5	32525.8	20482.1
1620	HILIC	POS	CSF	0.93	703.576			4	0.8021	0.25615	0.156242	1.15801e+06	471004	1.23908e+06	566776	0.268548	0.171203	1.1407e+06	453007	1.22796e+06	566287	0.638337	0.142938	1.21167e+06	531886	1.29101e+06	578324
1621	HILIC	POS	FC	3.96	243.053			4	1.14306	0.256346	-0.164812	153872	117885	136484	93118.6	0.657699	-0.0711696	149720	106363	142469	97406.4	0.118338	-0.54512	166743	150642	108305	63760.9
1622	RP	POS	CSF	6.81	202.163			4	1.09362	0.256544	0.157457	33250.9	24443.9	37287.8	26832.8	0.624673	0.0782912	34417.1	26600.3	36443.4	25163	0.146324	0.464051	29635.7	16042.3	41228.5	33921.1
1623	HILIC	NEG	CSF	1.38	302.066			4	0.944087	0.25667	0.156914	12238.3	19518.4	15640.7	23848.3	0.0938693	0.258472	10993.3	17900.2	16564.2	25206.6	0.449634	-0.245948	16235.5	24121.7	11331.1	15759.9
1624	HILIC	NEG	CSF	1.52	238.129			4	0.678416	0.256688	-0.156786	633411	179568	603255	205106	0.272478	-0.169807	633739	171186	601046	213872	0.743271	-0.101881	632394	208278	613565	161364
1625	HILIC	POS	CSF	2.91	460.137			4	0.937914	0.256786	0.155672	202660	42201.1	210017	52311.9	0.180958	0.205235	201012	38332.8	210493	54061	0.998783	0.00047078	207769	53277.5	207792	44174.3
1626	HILIC	POS	CSF	0.7	740.523			4	0.97347	0.256922	0.157622	102597	57071.8	111947	61573.8	0.464321	0.115648	105506	61444.3	112730	63478.2	0.302559	0.314979	93577.8	40640.9	108297	52820
1627	RP	POS	FC	11.05	788.609			4	0.597403	0.257076	0.153597	42147	50083.5	52667.7	86906.9	0.202098	0.194601	40460.5	47411.4	51921.5	70378	0.785289	0.0872263	47375.2	58640.4	56181	143266
1628	RP	POS	CSF	9.56	310.238			4	0.642286	0.257203	-0.189142	52044.7	68280	43063.1	26692	0.415078	-0.15343	51145.1	69551.3	43556.2	29372.3	0.351612	-0.406533	54833.7	65834.1	40762.4	3391.6
1629	HILIC	NEG	FC	3.91	293.049			4	0.970173	0.257413	0.153511	216341	197789	258243	348123	0.166555	0.210084	217853	196698	278015	376046	0.389252	-0.276219	211657	206232	165151	130495
1630	HILIC	POS	FC	7.72	146.165	Spermidine	10 eV: 72.0807 (100), 146.1662 (30), 112.1121 (15), 75.0916 (15), 129.1374 (10), 84.0821 (5)	2	1.1343	0.257591	-0.174769	488068	545341	413118	312360	0.53199	-0.110642	472633	595367	421261	333253	0.0782824	-0.595713	535914	355882	374776	185109
1631	HILIC	NEG	FC	6.12	231.099			4	0.934188	0.257655	-0.164875	69563.4	92368.5	56041.7	71655.2	0.520467	-0.104298	65742.8	88022.1	57186.6	76050.9	0.240765	-0.402608	81407.2	106315	50651.2	46468.3
1632	RP	POS	FC	11.14	473.318			4	0.792242	0.257966	-0.159677	44379.2	6935.22	43302.2	6555.17	0.431559	-0.124928	44079.2	6745.21	43241.4	6666.47	0.420054	-0.250722	45309.3	7600.68	43588.1	6129.36
1633	HILIC	NEG	CSF	0.4	636.556			4	0.736934	0.258233	0.153887	26477.7	35056.2	33089.6	50876.4	0.33597	0.147472	26122.3	34075.7	32154.2	47729.2	0.535454	0.190898	27579.3	38853	37454.8	64610
1634	RP	POS	CSF	10.66	361.242			4	0.710532	0.258644	-0.156702	49678.1	5636.59	48750	6209.72	0.260828	-0.176522	49876.4	5640.4	48832	6192.13	0.705497	-0.114796	49063.5	5725.34	48366.9	6411.23
1635	RP	POS	FC	1.31	132.102	Leucine/Isoleucine	10eV: 86.0966 (100), 69.0699 (10), 132.1021 (5), 44.0495 (5)	2	1.13828	0.258963	-0.159757	6.14042e+07	1.8378e+07	5.85738e+07	1.70554e+07	0.462627	-0.11558	6.14113e+07	1.67246e+07	5.94264e+07	1.76227e+07	0.257408	-0.369131	6.1382e+07	2.32779e+07	5.45595e+07	1.36871e+07
1636	HILIC	POS	FC	0.44	295.225			4	0.882688	0.258989	0.154723	38756.9	9069.56	40325	11200.3	0.147687	0.224492	38622	9791.71	41058.8	11917.2	0.231346	-0.370186	39175	6527.87	36870.2	5924.2
1637	RP	POS	CSF	12.7	708.513			4	1.16067	0.259088	-0.158769	211601	101534	195658	99300.6	0.883553	-0.0233297	206295	105158	203876	102224	0.0079713	-0.859822	228051	89835.9	157309	74714.7
1638	RP	POS	FC	2.57	170.06	fragment of tryptophan		4	1.10616	0.259183	-0.162082	28637.5	13514	26620.1	11379.6	0.508344	-0.104548	28377.5	11799.5	27132.2	12022	0.239059	-0.409432	29443.5	18184.2	24208.8	7386.67
1639	RP	NEG	CSF	1.92	332.096			4	1.00004	0.259447	-0.162606	22950.9	18133.8	20255.6	15017.7	0.553847	-0.096198	22747	18211.1	21114.6	15729	0.123558	-0.509312	23583	18345.6	16247.2	10461.1
1640	HILIC	NEG	CSF	1.82	219.068			4	1.06672	0.25953	0.155622	16636.2	7139.33	17836.3	8283.53	0.161072	0.217059	16407.6	6928.33	18102.6	8689.71	0.729251	-0.107857	17344.9	7904.62	16593.4	6030.82
1641	HILIC	POS	FC	1.13	496.34		no autoMSMS	4	1.18875	0.259639	-0.166689	2.87379e+06	1.8302e+06	2.61242e+06	1.30581e+06	0.452461	-0.127234	2.91889e+06	1.99302e+06	2.70424e+06	1.38117e+06	0.0872885	-0.561989	2.73397e+06	1.22487e+06	2.18011e+06	746205
1642	HILIC	POS	FC	4.34	304.102			4	1.10554	0.260188	-0.161938	50121.3	22335.2	46801.5	18666.3	0.762104	-0.0489837	49300.6	22412.3	48271.1	19619.6	0.0284841	-0.759453	52665.7	22472.9	39881.8	11193.1
1643	HILIC	POS	FC	1.79	504.306			4	1.16382	0.260385	-0.158878	85969.3	40970.3	79640.3	38701.5	0.705172	-0.0603918	85098.5	43392.7	82541.8	41278.2	0.0105271	-0.88709	88668.7	33176.5	65978.7	17979.4
1644	HILIC	NEG	CSF	1.66	157.871			4	0.846154	0.260443	0.155503	137830	28531.5	142590	32693.3	0.386868	0.133134	137973	25320.8	141888	33500.4	0.415181	0.254526	137387	37573	145865	29049.8
1645	RP	POS	FC	11.21	444.255			4	1.09744	0.260557	0.15616	57970.9	7810.18	59239.6	8438.51	0.567198	0.0887021	58569	7406.23	59286.9	8781.06	0.238768	0.370756	56116.9	8897.08	59016.9	6746.71
1646	HILIC	POS	FC	7.03	134.045		no autoMSMS	4	0.829711	0.260613	-0.156392	134996	42636.2	128111	45412.5	0.226499	-0.190005	136612	42967.3	128122	46406.6	0.880047	-0.0460326	129986	42279.8	128062	41321.8
1647	HILIC	POS	FC	5.77	173.092	Proline-Glycine	10 eV: 70.0653 (100), 173.0924 (45)	2	1.0027	0.260678	-0.164266	983875	663957	887676	507301	0.503378	-0.109754	969897	640522	906083	522326	0.240498	-0.384475	1.02721e+06	748046	801008	428611
1648	HILIC	POS	CSF	6.25	477.317			4	0.805923	0.260754	0.16199	36414	14310.8	38539.2	11927.9	0.383641	0.139641	37029.8	12868.1	38775.4	12132.6	0.536158	0.199202	34504.9	18341.1	37437	11097.1
1649	RP	NEG	CSF	12.19	738.507	PE 36:4 (16:0_20:4)	20 eV: 738.5051 (100), 303.2327 (45), 255.2323 (15)	2	0.7828	0.26098	0.155493	209774	108575	227781	123029	0.262273	0.176409	211550	117653	233109	126773	0.960089	-0.015205	204270	75980	202913	102453
1650	RP	NEG	FC	11.18	333.28	FA 22:3	10 eV: 333.2798 (100)	2	1.09043	0.261862	-0.163276	19776.9	13025.8	17884.5	10155.4	0.508375	-0.105828	19189.3	10891	18071.2	10240.8	0.324631	-0.324717	21598.5	18382.3	17005.4	9907.56
1651	RP	NEG	FC	9.99	477.246			4	0.966949	0.262212	-0.156886	246730	167021	220412	168488	0.695045	-0.0606811	236428	147385	226595	176705	0.121869	-0.513999	278667	218552	191300	121401
1652	HILIC	POS	FC	5.99	305.098	N-acetylaspartylglutamic acid (NAAG)	10 eV: 148.0608 (100), 130.0501 (30), 158.0452 (20), 102.0546 (15), 88.0398 (10)	2	0.920477	0.262902	-0.159109	1.05622e+06	639173	959523	576340	0.146032	-0.234904	1.01661e+06	563658	890452	510461	0.664312	0.133272	1.17903e+06	837057	1.28473e+06	749305
1653	RP	POS	FC	3.91	200.165			4	0.853483	0.263007	-0.161884	64524.5	11501.7	62841.2	9294.2	0.474885	-0.116102	64344.5	10946.8	63162.8	9409.54	0.289222	-0.339359	65082.3	13372	61327	8759.72
1654	HILIC	NEG	FC	5.12	353.07			4	0.980388	0.263499	0.151696	123666	64873.3	136022	98042.7	0.048631	0.300248	117846	54456.5	141253	101458	0.240535	-0.364352	141706	89262.4	111397	77108
1655	HILIC	POS	FC	4.49	133.032	fragment of methionine		4	1.13278	0.263572	-0.160856	134376	85549.5	121759	71314.5	0.70362	-0.0603161	131214	75609.8	126667	75169.6	0.101547	-0.583148	144177	112752	98653.4	43376.7
1656	RP	POS	FC	4.1	709.937		no autoMSMS	4	0.841792	0.263685	0.155487	144168	72254.3	155734	76514.8	0.742721	0.0512091	153306	70750.4	157145	79162.9	0.113668	0.493347	115840	71194.9	149092	63606.2
1657	RP	POS	FC	10.75	424.342			4	1.21823	0.263735	-0.160645	301514	273271	261158	229157	0.895184	-0.0203788	251575	182469	247476	219777	0.238365	-0.380812	456324	422018	325574	264676
1658	HILIC	NEG	FC	5.99	401.059			4	0.890715	0.263803	-0.157564	57929.5	20802.1	54730.2	19807.3	0.112034	-0.253805	57250.7	19052.6	52468.7	18629.3	0.471296	0.222666	60034	25946.1	65378.1	22055.2
1659	HILIC	POS	FC	7.03	235.093			4	0.943949	0.264338	-0.156664	54861.6	38278.7	48909.2	37711.1	0.505559	-0.103325	53594.9	33390.1	49841.6	39261.9	0.281201	-0.352003	58788.5	51437.1	44519.4	29636.5
1660	HILIC	NEG	FC	1.38	509.288			4	1.35869	0.264463	-0.162522	221888	123646	204045	95935	0.436203	-0.129519	217701	124150	203563	94170.1	0.422701	-0.247964	234869	124328	206316	105976
1661	HILIC	NEG	FC	6.48	881.198			4	1.20001	0.264859	-0.157407	27697.8	15031.1	25387.8	14319.1	0.719204	-0.0568604	25782.9	14134.6	24970.3	14447.1	0.183667	-0.415034	33634.1	16514.1	27336.4	13833.8
1662	HILIC	NEG	CSF	1.38	115.02			4	0.988052	0.26502	0.159655	271324	28923	275625	24959.5	0.430425	0.124214	273415	23707.9	276446	25101.9	0.512686	0.211583	264841	41270.8	271792	24434.2
1663	HILIC	POS	FC	4.34	282.12	1-Methyladenosine	10 eV: 150.0769 (100), 282.1187 (70)	2	1.1056	0.265084	-0.158985	177309	71982.7	166555	63301.6	0.821553	-0.0361517	174065	71494.9	171576	66191.2	0.0237395	-0.772629	187367	74418.2	142916	40647.4
1664	RP	POS	CSF	11.07	496.341			4	0.883916	0.26569	0.155788	73518.5	64317.4	83627.7	65464.2	0.725681	0.0570584	78968.4	71969	82782.1	61709.7	0.0907355	0.57916	56623.8	24680.2	87573.5	82197.9
1665	RP	POS	FC	10.51	572.371	LysoPC 22:4	20 eV: 104.1065 (100), 572.3693 (90), 184.0751 (75), 554.3528 (20)	2	1.40346	0.265789	-0.160169	619046	348781	567884	290074	0.728475	-0.055622	608636	331992	590827	308370	0.0553113	-0.703201	651319	404100	459862	140430
1666	RP	NEG	FC	10.46	1087.69			4	1.40103	0.266038	-0.162184	110533	56852.4	102371	43802.5	0.523883	-0.102149	109475	49001.6	104643	45608.2	0.246228	-0.400582	113812	77816.4	91670.9	32726.6
1667	HILIC	POS	FC	4.49	104.053			4	1.13181	0.266823	-0.159518	85364.8	53703.8	77477.3	45187.4	0.760546	-0.0482885	82720	47571.4	80425.5	47458.9	0.0871094	-0.601637	93563.7	70258.2	63596.2	29361.6
1668	HILIC	POS	FC	3.79	260.053	Glucosaminephosphate	10 eV: 260.0497 (100), 126.0652 (25)	2	1.14508	0.26704	-0.160396	257221	117729	240115	95561.5	0.902563	-0.0194554	249964	101399	248014	99074.7	0.0551241	-0.679586	279715	159290	202924	66703.6
1669	RP	POS	FC	4.7	159.065		10 eV: 43.0178 (100), 96.9624 (25), 113.9664 (15), 159.4564 (5)	4	0.772467	0.267109	-0.153224	39194.3	16684.8	36464.1	18951	0.563014	-0.0901548	38901.4	16542.3	37312.9	18698.1	0.184816	-0.406643	40102.1	17524.1	32468.1	20022.7
1670	HILIC	POS	FC	0.71	704.522			4	1.11299	0.267136	-0.176248	54415.6	58691.7	46666.5	29242.6	0.37066	-0.165607	54853.7	65560.2	46933.6	30090.2	0.370041	-0.277471	53057.6	29724	45409.2	25404.7
1671	RP	NEG	FC	10.54	616.36	LysoPC 22:4 (M+HCOO-)	20 eV: 556.3416 (100), 130.9443 (45), 331.2652 (25), 616.3620 (5)	2	1.29314	0.267444	-0.155641	106864	42865.1	100241	42240.3	0.667339	-0.0668722	106060	38827.6	103274	44479.3	0.0901423	-0.582847	109357	54629.9	85959.4	25657.5
1672	RP	POS	FC	6.41	714.729			4	0.914187	0.267759	0.153258	256180	110311	274083	123321	0.718371	0.0560807	272299	112150	279060	128959	0.111117	0.492755	206213	89551.9	250653	90823.3
1673	HILIC	NEG	FC	0.93	146.966			4	0.655086	0.268009	0.161617	49168.3	13402.7	51082.8	10289	0.224438	0.203936	48758.3	14647.1	51345.5	10725.7	0.815731	-0.0713418	50439.2	8647.35	49845.8	7990.21
1674	RP	POS	FC	3.35	295.129			4	1.15618	0.268385	-0.158051	73572.4	67207.6	63621.8	58709.3	0.791679	-0.0425144	70265.8	69722.6	67445.8	62942.5	0.012853	-0.896448	83822.8	59183.4	45617.2	26054.2
1675	HILIC	POS	FC	5.5	112.087	Histamine	10 eV: 95.0601 (100), 112.0858 (40), 83.0589 (5)	1	0.842926	0.268464	0.155549	81092.4	67061.9	91388.1	65316.2	0.105163	0.248944	79574.4	51954.7	94844.1	70720.8	0.652382	-0.170214	85798.2	102351	75116.1	23162.6
1676	HILIC	NEG	FC	0.41	637.141			4	1.0676	0.268721	-0.161482	69118.2	18656.1	66459.8	14269	0.330136	-0.163957	68641	20074.6	65815.6	14390.7	0.790171	-0.0811291	70597.3	13672.4	69492.7	13558.4
1677	RP	POS	FC	10.55	506.324			4	1.01913	0.269038	-0.156133	66120.3	33434.2	61057.9	31413.7	0.388404	-0.14288	65384.6	34896.1	60956.2	27091.7	0.560427	-0.179043	68400.9	29133	61536.4	47547.4
1678	HILIC	POS	FC	7.32	262.103			4	0.889183	0.269287	-0.156122	54069.2	44544.6	47335.3	41720.8	0.619001	-0.0773429	50895.4	38145.1	47724	43863.7	0.226398	-0.405564	63908.1	60438.4	45505.1	30314.2
1679	HILIC	POS	CSF	4.16	507.328			4	0.951923	0.269409	-0.155946	222072	36000.5	216595	34239.1	0.148707	-0.22512	224030	29702.7	216743	35032.9	0.994043	-0.002398	216001	51394.6	215902	30940.6
1680	HILIC	POS	FC	1.08	560.311		no autoMSMS	4	0.826199	0.26943	-0.153142	188468	91606	173814	99775.5	0.496765	-0.105421	185268	85988.4	175382	101561	0.306925	-0.316977	198388	109084	166428	92565.9
1681	HILIC	POS	FC	1.1	143.082			4	1.00528	0.269735	-0.154438	142638	62104.6	133007	62619.6	0.407409	-0.128998	142421	55640	134716	63808	0.399132	-0.266183	143313	80641.7	124961	57254.9
1682	RP	NEG	FC	1.33	130.087			4	1.17922	0.269741	-0.156763	494681	223089	461375	201827	0.672079	-0.0655281	485987	173457	473492	207897	0.167369	-0.468692	521631	338475	404324	162099
1683	HILIC	NEG	CSF	6.16	217.03			4	0.81983	0.270306	-0.155116	201851	42915	195275	41878.6	0.0787545	-0.277264	206200	39809.2	194682	43275.8	0.472847	0.226508	188370	50104.8	198043	35301
1684	RP	POS	FC	2.57	188.071	fragment of tryptophan (indole-3-lactic acid)	40 eV: 91.0549 (100), 115.0552 (70), 142.0645 (25), 118.0645 (40), 117.0574 (20), 143.0743 (20)	2	1.12115	0.270475	-0.159459	2.01679e+06	1.00498e+06	1.87214e+06	809246	0.575253	-0.0896491	1.99356e+06	904875	1.91489e+06	850147	0.189734	-0.453944	2.08881e+06	1.29217e+06	1.67087e+06	549182
1685	RP	NEG	CSF	10.56	339.209			4	0.834623	0.271128	0.15015	10969.9	6248.03	12079.9	8535.94	0.156246	0.216935	10915.8	6047.48	12547.1	8991.63	0.527085	-0.196439	11137.8	6997.85	9899.57	5608.91
1686	HILIC	POS	CSF	1.82	352.246			4	0.576021	0.272029	0.153557	335359	79067.5	347667	81234	0.229957	0.188366	337494	74715.4	352306	82558.1	0.915593	-0.0329316	328741	93104.8	326016	72424.1
1687	HILIC	NEG	CSF	3.96	215.033			4	0.834686	0.272168	0.14931	137088	79343	153907	145947	0.25778	0.172185	137187	82798.5	157727	155788	0.976345	-0.00899526	136784	69481.8	136082	86563
1688	RP	POS	CSF	7.22	177.055			4	0.863081	0.272269	0.151456	62754	27860.2	67322.5	32468	0.92751	-0.014482	65784.1	31041	65339.9	30299.4	0.0117102	0.924319	53360.8	9628.2	76574.8	40601.3
1689	HILIC	POS	FC	6.34	351.199			4	0.955014	0.272523	-0.15297	97342.8	66026.5	87044.6	68616.1	0.583806	-0.0848761	94168.9	60578.9	88534.3	72194	0.202086	-0.415712	107182	81660.5	80031	48962.2
1690	RP	POS	CSF	13.26	55.0177			4	1.02921	0.272599	-0.154431	61626.6	6546.74	60629.2	6370.21	0.345749	-0.15115	61744.7	6564.57	60780.5	6193.96	0.526908	-0.19262	61260.2	6646.69	59922.9	7238.72
1691	RP	POS	FC	10.25	181.086			4	1.20765	0.272624	0.154907	484524	79973.2	496554	75340.1	0.922917	0.0153575	490108	78771.2	491309	77599.8	0.0202191	0.760374	467214	83233.1	521249	58893.6
1692	HILIC	POS	FC	0.54	544.339	LysoPC 20:4	10 eV: 544.3380 (100), 184.0726 (15), 104.1067 (5)	1	1.22239	0.272644	-0.158706	862119	480621	793235	387461	0.982703	-0.00348745	833855	450732	832358	408051	0.0171521	-0.906616	949738	567308	609031	184296
1693	HILIC	NEG	CSF	0.74	742.537			4	0.759924	0.272694	0.152584	45787.1	14065.7	48011.2	15086.8	0.181264	0.211862	44671.5	14469	47784.2	14915.4	0.967812	-0.0122495	49245.3	12436.2	49070.2	16152.3
1694	HILIC	POS	CSF	0.77	250.094			4	0.983563	0.272782	-0.158887	156028	121450	138620	97669.4	0.212	-0.206432	155794	114291	134613	90924.2	0.989045	0.00422308	156751	144721	157321	125101
1695	RP	POS	FC	10.13	282.624			4	1.14017	0.272963	-0.15425	44521.1	12125.2	42682.1	11719	0.180507	-0.212548	45457.1	12138	42865.4	12249.2	0.951095	0.0191246	41619.6	11918.2	41819.4	8971.57
1696	HILIC	POS	CSF	0.41	338.342			4	0.786096	0.273315	-0.154347	242879	178225	215836	172187	0.144581	-0.235493	244018	170607	205464	156826	0.70547	0.114812	239346	204817	264239	228822
1697	RP	POS	CSF	10.42	125.986			4	0.909373	0.273402	-0.155844	361498	90725.8	348058	81753.5	0.43543	-0.126142	358338	91369.5	347443	81381.2	0.449293	-0.232074	371294	90302.1	350931	85187.5
1698	HILIC	NEG	FC	0.69	287.002			4	1.03241	0.273526	-0.15282	27325.4	15030	24994.6	15474.9	0.367857	-0.141449	26226.3	13938.7	24184.3	14933.6	0.723481	-0.107965	30732.8	17975.7	28809.4	17652.9
1699	HILIC	NEG	CSF	1.54	306.117			4	0.759216	0.273687	-0.150198	152869	30078.2	147798	37443.3	0.181056	-0.206684	154251	30467.8	147067	39048.1	0.768092	0.0898652	148584	29172.4	151210	29253.6
1700	HILIC	POS	FC	7.09	110.07			4	0.749868	0.273857	-0.150449	340141	58744.7	330473	69783.7	0.375779	-0.138306	339577	61381.6	330572	68833.2	0.539556	-0.18755	341890	51101.1	330004	75649.3
1701	RP	POS	FC	9.25	470.359			4	1.35126	0.274126	-0.155238	61048.2	42224.4	54793.8	38353.1	0.487232	-0.113046	56772.4	41893.5	52386.6	35699	0.549022	-0.182169	74303.1	41490.8	66127.8	48264.6
1702	RP	POS	FC	6.41	857.372			4	0.904303	0.274311	0.15121	405127	177165	433457	197556	0.719236	0.0558307	431937	178281	442699	207253	0.127924	0.47264	322015	148830	389944	138617
1703	HILIC	POS	CSF	5.67	217.119			4	1.01341	0.274366	0.148691	84456.6	70413.7	97413.6	103867	0.3798	0.134531	84039.9	73992	96029.3	104248	0.474259	0.221479	85748.3	59646.7	103873	104027
1704	HILIC	POS	CSF	0.4	564.536			4	0.823091	0.274487	0.149566	21978.7	14305.3	24430.9	18485.7	0.328078	0.151003	21928.6	14882	24483.5	18956.6	0.643574	0.140635	22134.1	12702	24185.7	16474.4
1705	RP	POS	FC	11.2	367.318			4	1.04791	0.274667	-0.156061	47012.2	24397.4	43450.6	21245.4	0.242371	-0.19004	49263.3	25922.6	44664.9	22471.3	0.631908	-0.150045	40033.7	17673.5	37733.5	12987.6
1706	RP	POS	FC	10.73	562.327			4	1.30442	0.274833	-0.160304	76810.4	73594.2	66536.1	54591.1	0.39573	-0.141961	79480.9	79297.8	69681.5	58759.3	0.199294	-0.442095	68531.8	52972.1	51726.2	23055
1707	HILIC	POS	FC	4.77	116.07	Proline	10 eV: 70.0653 (100), 116.0708 (25)	2	1.08029	0.275051	-0.155349	1.81602e+07	7.05012e+06	1.71239e+07	6.29145e+06	0.520545	-0.101316	1.81829e+07	6.34026e+06	1.7529e+07	6.56737e+06	0.207795	-0.425428	1.80899e+07	9.10114e+06	1.52165e+07	4.40718e+06
1708	HILIC	NEG	CSF	1.51	328.162			4	0.716876	0.275118	-0.150499	38620.1	9256.74	37108.3	10833.8	0.24625	-0.17897	38662.1	8660.74	36889	11153.9	0.909791	-0.0349507	38490	11156.1	38131.9	9337.26
1709	RP	POS	FC	2.06	184.17			4	0.713823	0.27543	-0.15567	357403	92581.1	343885	81093.9	0.36553	-0.145523	358035	91270.3	345309	83631.7	0.491199	-0.217409	355442	98948.3	337179	69062.2
1710	RP	NEG	CSF	1.34	615.297			4	1.14114	0.275472	-0.160848	22976.4	26214.5	19137.9	21513.4	0.910447	0.0173816	19383.5	17244.4	19733.6	23040.1	0.0900841	-0.715472	35868.5	44342.1	16132.4	10827.4
1711	HILIC	POS	FC	0.77	180.175	Memantine/Rimantadine	10 eV: 163.1494 (100), 180.1746 (50), 93.0695 (30)	2	0.742913	0.275625	-0.169673	970.138	2593.74	607.438	1681.54	0.12054	-0.308982	1076.68	2867.95	466.322	1082.83	0.404085	0.274575	620.906	1358.32	1245.53	3191.4
1712	RP	POS	FC	4.1	710.366		no autoMSMS	4	0.829035	0.275771	0.152319	67026.9	36399.2	72620.7	37048.3	0.811002	0.0375469	71623	35928.5	73014.8	38207.9	0.0839901	0.539983	52779.1	34947.3	70764.9	31669.1
1713	HILIC	POS	FC	0.5	398.326			4	0.952259	0.275795	0.149851	47379.9	44173.7	54698.7	53507.8	0.407711	0.128867	46598.7	48961.2	53382.8	56326.2	0.238442	0.368156	49801.5	24785.9	61164.2	36941.6
1714	RP	POS	FC	5.61	384.175	Quetiapine	10 eV: 384.1748 (100), 253.0804 (25), 158.1170 (5), 279.0935 (5), 221.1046 (3)	2	0.697974	0.276008	0.148036	625418	5.06599e+06	1.67245e+06	9.07966e+06	0.666659	-0.0763371	825127	5.82345e+06	479045	3.24377e+06	0.0872622	0.728747	6320.73	12451.4	7.24169e+06	1.98446e+07
1715	RP	POS	CSF	13.27	599.367			4	1.16234	0.276163	-0.151876	273414	47907.8	265963	50215.1	0.576489	-0.0885725	271135	48663.4	266813	48927.6	0.239611	-0.35971	280482	45958.2	261998	56809.3
1716	RP	POS	FC	10.4	959.61			4	0.88385	0.276255	-0.153124	92391.8	83288.3	79831.7	80762.7	0.516054	-0.103428	90515.8	88228.3	81533	85474.9	0.165785	-0.435088	98207.2	67340.3	71821.6	53948.4
1717	RP	POS	FC	3.32	272.186			4	0.783208	0.276751	-0.154119	159003	126955	140227	116691	0.61984	-0.0795885	154568	129148	144686	119180	0.129937	-0.473688	172750	122062	119235	103890
1718	HILIC	NEG	FC	3.11	146.046			4	1.03468	0.276872	-0.154333	47034.3	20975	43944.5	19065.7	0.759159	-0.0479886	45535.8	18229.6	44621.8	19859.4	0.125982	-0.512875	51679.9	27903.6	40755.6	14696.6
1719	RP	POS	FC	6.41	779.703			4	0.893948	0.277059	0.149155	508542	201813	541891	245364	0.762381	0.0464494	538961	199901	549620	259048	0.0922357	0.525262	414242	181545	505500	165932
1720	RP	POS	CSF	11.72	431.18			4	0.586803	0.277411	-0.1545	304588	46605.9	297737	42075.2	0.289546	-0.168746	305034	43864.2	297689	43199	0.721114	-0.113033	303203	55498.8	297963	37212.2
1721	RP	NEG	FC	10.39	528.309	isomer of LysoPE 20:4		4	0.91187	0.277698	0.147303	148681	150409	176290	224445	0.201331	0.194401	135945	141067	171332	222991	0.853532	0.0561013	188162	174316	199633	234615
1722	HILIC	POS	CSF	0.82	313.149	Olanzapine	10 eV: 313.1481 (100), 256.0943 (10), 84.0818 (5)	2	0.872023	0.278359	-0.231038	296704	1.77185e+06	56297.8	309247	0.266669	-0.277383	399541	2.05169e+06	67962.2	339072	0.765347	0.100255	292.834	168.246	308.463	143.54
1723	HILIC	NEG	CSF	4.7	167.021			4	0.781893	0.278379	0.14724	85530.9	28025.4	90860.7	44370.7	0.242516	0.177936	86180.9	27256.6	92666.9	45646.4	0.916878	-0.0316584	83515.8	30944.6	82431.6	37551.4
1724	RP	POS	FC	3.82	264.196	O-desmethylvenlafaxine	10 eV: 58.0646 (100), 246.1860 (70), 264.1981 (50)	2	0.712719	0.278444	-0.19811	432231	2.23261e+06	143545	681778	0.187741	-0.293654	578323	2.57307e+06	113756	590973	0.195217	0.556209	1641.97	1686.76	283428	1.01155e+06
1725	RP	POS	FC	2.88	231.171	Valine-Leucine/Isoleucine	10 eV: 72.0811 (100), 132.1042 (10), 231.1724 (10), 55.0532 (5)	2	1.01488	0.278461	0.148013	216636	500645	334764	1.09554e+06	0.19107	0.199785	208284	512099	379205	1.19896e+06	0.314878	-0.34483	242529	475038	125518	203619
1726	HILIC	NEG	CSF	5.55	135.03			4	0.578499	0.278579	-0.153018	423733	156442	400399	148543	0.562745	-0.0917858	418213	153270	404106	154125	0.208677	-0.399307	440845	168845	383100	120381
1727	HILIC	NEG	FC	6.94	521.328			4	1.09952	0.27872	-0.154112	98035.5	49726.3	90777	44471.6	0.158418	-0.224592	101409	45236.6	91300.8	44776.6	0.964762	0.0138729	87578.1	61801.3	88311	43856.9
1728	HILIC	NEG	FC	2.45	403.048			4	0.840026	0.27916	-0.152975	96532.9	40950.3	90473.1	38276.3	0.349657	-0.14957	99411.9	41207.3	93405.8	39105.4	0.32445	-0.308001	87607.9	39830.5	76664.9	31227.6
1729	RP	NEG	CSF	10.8	646.426			4	0.893295	0.279215	0.149843	95469.4	65727.4	105907	73589.7	0.227853	0.18711	96130.6	63789.8	109381	77840.4	0.845622	-0.0619646	93419.9	73125.3	89697.3	47025.9
1730	RP	NEG	FC	10.33	502.293	LysoPE 20:3	10 eV: 502.2944 (100), 305.2537 (15), 196.0336 (5)	2	1.08373	0.279296	-0.151623	88649.6	47888.3	81404	47684.6	0.913407	-0.0169838	83861.9	44987.5	83057	49805.1	0.0437685	-0.660634	103491	54518.9	73621.4	35908.7
1731	HILIC	POS	CSF	6.02	159.149			4	1.12681	0.27987	-0.172754	46980.8	64885.6	38667.1	31363.6	0.508073	-0.115322	44128	55373.4	39001.8	33529.2	0.368425	-0.346671	55824.6	89417.2	37105.4	18577.2
1732	HILIC	POS	CSF	4.36	226.952	S-Adenosyl-L-methionine (SAM)	10 eV: 90.9760 (100), 158.9600 (5)	2	0.773315	0.279916	0.148673	859969	237078	898754	284676	0.410038	0.126119	861657	202032	892475	286669	0.436112	0.240922	854733	329442	928056	279249
1733	HILIC	POS	CSF	6.11	133.061	Asparagine	10 eV: 74.0238 (100), 87.0553 (40), 46.0290 (25), 116.0337 (25), 133.0608 (15)	2	0.920612	0.279967	-0.151017	540294	276424	497961	284215	0.137744	-0.243388	548876	282482	485612	237383	0.70036	0.118564	513689	261871	555590	444939
1734	HILIC	POS	FC	4.77	70.065	fragment of proline		4	1.09615	0.280444	-0.153784	536033	201610	506800	178571	0.542978	-0.0960794	536402	181766	518733	186033	0.195606	-0.436801	534891	259246	450618	126618
1735	HILIC	POS	CSF	1.07	568.34			4	1.03568	0.280516	0.14808	76356.9	59135.3	86181.4	73556.6	0.381635	0.135893	78476.6	62607.9	87809.8	74752.1	0.619872	0.151332	69785.8	47577.8	78582.5	68680.1
1736	RP	POS	CSF	10.36	346.296			4	0.640657	0.280571	-0.147258	145283	8826.75	143750	11992.4	0.434375	-0.119383	144915	8507.8	143655	12592.6	0.439926	-0.237801	146427	9896.61	144196	8865.97
1737	RP	POS	FC	11.04	876.662			4	0.59181	0.280686	0.146199	36428.4	45765.1	45638.6	80230.7	0.255482	0.173588	35540.5	44656.4	45050.2	64909.6	0.754662	0.101084	39180.8	50159.6	48408.8	132422
1738	HILIC	NEG	CSF	1.97	146.028			4	0.734186	0.280852	0.156255	20115.5	40837	25869.2	32808.6	0.584341	0.0911034	24125	45745.9	27782.4	34545.5	0.0873663	0.534179	7685.83	13259.2	16940.8	21392
1739	RP	POS	CSF	8.34	316.322			4	0.51627	0.28091	-0.14821	65199.7	15911.8	62586.3	19355.2	0.856523	-0.0277613	64012.8	14617.5	63538.4	19560.5	0.0665116	-0.57343	68879.3	19352.8	58143	18092.8
1740	HILIC	POS	CSF	1.84	672.29			4	0.89286	0.281023	0.147658	89975.8	64902.7	100883	82839.5	0.130659	0.232106	84075	60721.3	101030	85371.5	0.718962	-0.110017	108268	75197.7	100201	71446.8
1741	HILIC	POS	FC	7.09	241.128			4	0.614343	0.281122	-0.148152	5.83646e+06	1.16803e+06	5.6469e+06	1.39097e+06	0.379574	-0.13632	5.8618e+06	1.11542e+06	5.69563e+06	1.32263e+06	0.461335	-0.224224	5757904	1.34653e+06	5.4175e+06	1.68979e+06
1742	RP	POS	FC	6.41	779.973			4	0.907061	0.281242	0.148912	102260	56681.6	111225	63729.9	0.822477	0.0348263	110822	57436.5	112989	67010.2	0.0566322	0.594572	75718.1	46093	102922	45414.7
1743	HILIC	POS	CSF	6.15	170.093	1-Methylhistidine	20 eV: 124.0864 (100), 96.0681 (45), 83.0593 (30), 109.0730 (25), 68.0491 (10), 56.0477 (10)	2	0.918408	0.28129	-0.173594	1.05013e+06	1.93249e+06	804364	899057	0.77086	-0.0467141	848537	1.00502e+06	803219	935239	0.28777	-0.411428	1.67509e+06	3.48343e+06	809709	723263
1744	RP	NEG	CSF	11.13	309.28	FA 20:1	10 eV: 309.2799 (100)	2	0.862013	0.281699	0.14835	7314.54	4193.05	7992.27	4943.88	0.204878	0.196175	7346.22	4131.94	8261.53	5199.62	0.693682	-0.12322	7216.32	4486.31	6735.72	3314.31
1745	HILIC	POS	CSF	2.91	414.168			4	0.881224	0.282002	0.148011	543525	123220	563610	148168	0.224535	0.186684	540854	112618	565673	153276	0.959833	0.0155994	551807	154643	553980	123934
1746	RP	POS	FC	1.15	172.026			4	0.947742	0.282119	-0.153069	158784	76106.1	147760	67929.5	0.150263	-0.230895	154533	69031.6	139051	65071.3	0.513301	0.206139	171962	95664.5	188766	67371.5
1747	RP	NEG	FC	10.59	370.296			4	1.27644	0.282241	-0.153684	71914.1	41340.3	65979.5	35891.3	0.658808	-0.0711838	69218.1	41162.5	66440.5	36877.9	0.1556	-0.449429	80271.8	41819.1	63808.9	31442.5
1748	RP	POS	FC	2.57	146.06	fragment of tryptophan		4	1.11783	0.282283	-0.154609	130583	61056.3	121918	51031.2	0.625118	-0.0775409	128940	54270.4	124755	53674.3	0.169858	-0.476431	135675	80003.3	108560	33823.4
1749	RP	POS	FC	10.47	544.338	Na+ adduct of LysoPC 18:1	20 eV: 485.2635 (100), 104.1066 (80), 544.3367 (70), 146.9828 (20), 86.0953 (15)	3	1.26074	0.282646	-0.151201	2.26026e+06	284352	2.21802e+06	274312	0.654748	-0.0699164	2.25055e+06	254401	2.23186e+06	280014	0.161259	-0.451865	2.29036e+06	368314	2.15285e+06	240322
1750	RP	NEG	FC	2.6	203.083	Tryptophan	20 eV: 74.0235 (100), 116.0508 (50), 142.0660 (25)	1	1.12606	0.282755	-0.156439	279011	156076	257339	120990	0.650135	-0.0727836	273585	137113	263998	126316	0.172618	-0.47373	295833	207599	225987	87276.9
1751	RP	POS	FC	10.65	631.091			4	1.2197	0.283092	0.148452	136443	13964.7	138636	15584.4	0.257547	0.178081	135573	14970.9	138330	15988.5	0.795284	0.0788893	139138	10084.3	140078	13736
1752	RP	POS	FC	2.2	233.15	Threoninyl-Leucine	20 eV: 74.0594 (100), 86.0958 (40), 132.1026 (25), 56.0477 (20), 44.0483 (15)	2	0.947357	0.283189	0.145947	104592	199892	148430	400849	0.17751	0.205653	99200.9	195022	164143	436546	0.40127	-0.274072	121303	218735	74446.4	123192
1753	RP	POS	FC	10.58	326.306	N-Oleoylethanolamine (OEA)	10 eV: 62.0599 (100), 326.3069 (80), 309.2789 (20), 44.0490 (20)	2	1.29789	0.283192	-0.153373	1.55674e+06	895884	1.42837e+06	778028	0.694887	-0.0631147	1.49479e+06	887171	1.44145e+06	803192	0.128927	-0.484585	1.74878e+06	918360	1.36681e+06	658102
1754	HILIC	POS	CSF	0.56	325.171			4	0.541997	0.283464	0.168966	76822.4	408299	247009	1.60616e+06	0.917328	0.0176529	102393	470937	111040	508664	0.299564	0.489634	1530.27	3648.07	926858	3.77603e+06
1755	RP	POS	CSF	10.51	270.28			4	0.927513	0.283614	-0.154002	297257	247438	262057	209701	0.459678	-0.120427	295927	253169	267659	216298	0.311972	-0.317532	301380	234976	235914	177366
1756	RP	NEG	CSF	1.34	411.135			4	1.03225	0.283702	-0.149323	60565.2	31794.3	55676.5	33684.3	0.643596	-0.0715058	59242.5	28180.3	56981.8	35052.5	0.170186	-0.444803	64665.5	41672	49585.1	26135.2
1757	RP	POS	FC	10.43	1065.69			4	1.29631	0.283742	-0.152101	170264	73482.3	159588	66898.3	0.58692	-0.0859795	169863	68370.8	163959	68965.1	0.162931	-0.457428	171507	89496.2	139007	52599.5
1758	HILIC	NEG	FC	4.41	520.91			4	0.783917	0.283945	0.15055	196586	16586.8	199053	16192.8	0.403721	0.133154	196931	16713.1	199117	16113.3	0.525929	0.193513	195514	16567.9	198754	16911.3
1759	RP	NEG	FC	10.03	297.243			4	0.76338	0.284031	-0.161008	31965.1	7620.78	30950.2	4986.92	0.35207	-0.157996	31768.3	7397.05	30782.4	5082.37	0.694212	-0.12878	32575.4	8449.94	31739.9	4525.62
1760	RP	POS	CSF	2.32	220.119	Pantothenic acid (B5)	10 eV: 90.0554 (100), 220.1185 (75), 202.1078 (55), 184.0978 (30), 116.0337 (25)	1	0.98408	0.284363	-0.149065	356655	171016	330362	181755	0.800585	-0.0393138	346918	167134	339826	193663	0.0372465	-0.704356	386840	183664	286199	102104
1761	HILIC	POS	FC	6.19	296.066			4	1.04774	0.284482	0.152211	211343	67838.7	221135	60827.7	0.814964	0.0381839	217545	71131.2	220037	59382.7	0.069863	0.561209	192115	53484.5	226305	68358.5
1762	RP	POS	FC	2.91	214.051			4	1.05375	0.285048	-0.15288	40527.8	18122.3	37944.4	15673.3	0.323511	-0.1605	41177.4	19003.3	38337.8	16382.2	0.567948	-0.177901	38513.8	15331.5	36092.6	11888.7
1763	RP	NEG	CSF	10.56	933.68			4	0.89269	0.285061	0.146748	2234.3	886.571	2379.79	1096.33	0.278634	0.166152	2271.53	801.906	2431.17	1119.7	0.947596	0.0202308	2118.88	1125.96	2140.03	965.108
1764	RP	POS	FC	10.01	479.261		40 eV: 122.0274 (100), 151.9831 (70), 74.0231 (50), 43.0535 (25)	4	0.956287	0.285098	-0.150138	1.15219e+06	780733	1.03622e+06	764122	0.772283	-0.0449161	1.09812e+06	682989	1.06486e+06	797975	0.116428	-0.521817	1.31978e+06	1.03046e+06	901334	573359
1765	HILIC	POS	FC	3.69	146.093	4-Guanidinobutanoic acid	10 eV: 146.0915 (100), 86.0607 (70), 87.0433 (50), 111.0548 (40), 104.0724 (15)	2	0.885726	0.285187	-0.153743	602741	200637	574462	167243	0.669937	-0.0690772	588330	190650	576025	165600	0.208481	-0.39505	647417	228347	567099	178274
1766	RP	POS	FC	4.1	710.08		no autoMSMS	4	0.809875	0.285281	0.149131	135696	68797.4	146103	70779.2	0.786103	0.0424568	144601	67145.1	147584	73399.7	0.115331	0.493448	108090	68134.9	139130	57673.3
1767	RP	POS	FC	3.45	330.228			4	0.824953	0.285292	-0.157143	85816.9	86261.2	73544.7	69930.8	0.751896	-0.0521268	81020.8	84596.2	76941.6	71914.8	0.0811194	-0.589206	101215	92056.5	57023.3	57947.7
1768	RP	POS	FC	10.88	548.504			4	0.881193	0.285394	0.14727	735889	281075	780446	324035	0.747653	0.0503212	736407	289293	751664	317105	0.047319	0.616319	734283	260976	915961	328582
1769	HILIC	POS	FC	7.71	243.028		no autoMSMS	4	0.654076	0.285455	-0.150623	44748.1	22298	41472.5	21195.9	0.122947	-0.249081	46726.9	22771.9	41303	20779.2	0.580793	0.167816	38613.8	20060.5	42270.5	23519.5
1770	RP	NEG	FC	1.08	180.067			4	1.1128	0.285568	-0.151888	109897	52329.2	102363	46877.6	0.608889	-0.0800137	108051	43889.1	104363	48279.6	0.226451	-0.401646	115622	73784.1	92946.5	39131
1771	RP	NEG	CSF	13.15	636.556			4	0.737746	0.285599	0.145502	26588.5	35332.8	32768.7	49616.5	0.400206	0.129573	26359.4	34766.7	31550	45352.1	0.492259	0.212702	27298.9	37958	38456	66950.2
1772	HILIC	NEG	CSF	1.1	191.073			4	0.775462	0.285823	-0.148	684423	199720	653323	220554	0.369493	-0.137849	680572	168140	653298	227572	0.564553	-0.182702	696362	281220	653441	188626
1773	RP	POS	CSF	10.74	669.476			4	1.02998	0.285929	-0.152218	82525.2	31916.8	77944.9	28264	0.293893	-0.168323	82223.3	30540.4	77226.4	28833	0.825701	-0.0692799	83460.8	36702.7	81297.8	25740.2
1774	HILIC	NEG	CSF	3.95	258.057			4	1.09172	0.286098	-0.156065	61009.3	58754	52943	44616.6	0.986928	-0.00254333	54630.1	40805.5	54516.7	48380.7	0.114405	-0.629314	80784.6	93948.4	45599.1	17873.3
1775	RP	POS	CSF	12.31	429.374			4	0.817735	0.286122	-0.147037	640378	212066	606473	249105	0.360773	-0.141395	633089	204871	600599	254686	0.680154	-0.126115	662974	237192	633885	224116
1776	RP	POS	FC	11.06	744.583			4	0.577765	0.28633	0.144467	37742.8	42289.2	46059.5	72848.4	0.227165	0.184192	36331	39654.4	45405.7	58880.3	0.796833	0.0821681	42119.2	50487.8	49138.1	120356
1777	RP	POS	FC	2.57	299.133			4	0.808814	0.286519	-0.203713	19006.3	72613.3	8157.93	33893	0.263807	-0.242941	24303.6	81643.9	9867.59	37200	0.820519	-0.0904511	261.943	153.169	250.79	93.4263
1778	HILIC	NEG	CSF	0.4	582.509			4	0.75786	0.286708	0.147383	43878.5	37754.4	49805.3	42673	0.432303	0.124193	44227.6	40553.1	49337	41728.6	0.433142	0.242166	42796.2	28198.8	51990.6	47736.5
1779	RP	POS	FC	11.24	401.341			4	0.820294	0.286865	-0.156789	58705.6	64455	49964.8	47043.8	0.261142	-0.190282	61088.3	69966.2	49774.7	48948.1	0.970746	-0.0112851	51319.2	43803.5	50859.5	37658.8
1780	RP	POS	FC	11.05	832.636			4	0.586688	0.28696	0.144269	40174.7	49740.3	49878	84777.3	0.247054	0.176853	39021	48271.7	49412.6	69244.8	0.789032	0.0859452	43751	55214.4	52069.4	138359
1781	RP	POS	FC	3.25	424.171			4	0.815296	0.28709	-0.152147	37317.3	24045.7	33900.4	20869.2	0.274853	-0.17726	38999.4	24785	34888	21603.8	0.628844	-0.150426	32102.6	21327.5	29250.9	16588
1782	HILIC	POS	CSF	4.24	118.086			4	1.01988	0.287222	-0.196075	244955	685559	162660	153866	0.27833	-0.231874	274314	785908	163829	167071	0.897526	0.0406722	153943	95536.3	157206	64915.4
1783	HILIC	POS	CSF	0.49	577.519			4	0.884201	0.287454	0.155999	16889.9	28909.1	21686.5	32586.4	0.757971	0.0510622	20888	31391.8	22562	34175.9	0.0348698	0.726231	4190.15	12912.9	17309.2	23216.3
1784	HILIC	NEG	CSF	1.55	201.038			4	0.943667	0.287679	-0.146303	269307	41515.8	262628	49788.7	0.163659	-0.216784	270786	43094.1	260536	51465.2	0.515198	0.198081	264724	36828	272390	40579.4
1785	HILIC	NEG	FC	5.44	248.96			4	1.22495	0.287876	0.153227	266869	77550.7	277697	63772.3	0.447951	0.123163	267118	76762.7	275938	66447.7	0.34999	0.302196	266097	81976.5	285978	49603.3
1786	HILIC	POS	CSF	0.4	574.556			4	0.741579	0.288537	0.145005	21178.7	26378.7	25785.9	37166.2	0.414939	0.12576	21254.6	26609.9	25180.8	35829.6	0.477188	0.219074	20947.3	26338	28609.6	43613.6
1787	HILIC	NEG	FC	5.41	353.07			4	0.964206	0.288603	0.14624	367279	148927	390768	172309	0.110601	0.244254	360667	126642	398269	181243	0.539362	-0.199206	387775	206101	355452	118417
1788	RP	NEG	FC	10.94	670.427			4	1.11297	0.288774	-0.150584	7874.52	2886.54	7459.94	2619.72	0.3902	-0.138432	7893.71	2877.36	7514.19	2605.85	0.486897	-0.213629	7815.01	2989.25	7204.52	2726.11
1789	RP	POS	FC	10.94	619.614			4	1.06692	0.288775	0.160855	82324.9	100618	98766.3	103808	0.791605	0.0449623	92491.5	104749	97208.9	105091	0.0553526	0.672269	46741.8	77145.4	106225	99818.5
1790	HILIC	NEG	CSF	3.95	220.082			4	1.16043	0.288822	-0.15907	33755	33706.5	29293.6	22387.3	0.983214	-0.00335241	30002.8	24405.2	29922.2	23666.8	0.130629	-0.564077	45386.9	52372.7	26360	15089.4
1791	HILIC	POS	CSF	1.19	128.082			4	0.858045	0.288898	-0.186332	199562	644135	121669	191936	0.55018	0.0914293	109375	86714.3	122637	203394	0.222526	-0.514314	479142	1.27901e+06	117149	128663
1792	HILIC	NEG	FC	6.94	347.216			4	1.13022	0.28913	-0.150226	44659.8	17122.1	42193.4	15713.6	0.133123	-0.23848	45964.6	15571.4	42228.4	15762.5	0.806602	0.0764403	40614.7	21179.8	42028.7	15814.9
1793	RP	POS	FC	4.1	993.306		no autoMSMS	4	0.828111	0.289171	0.147287	121041	62504.1	130558	66730.4	0.851516	0.0291766	130028	61094.6	131922	68771.6	0.0888162	0.529512	93180.7	59926.1	124134	56987
1794	HILIC	POS	FC	0.5	280.169			4	1.02352	0.289649	-0.256998	346378	2.60237e+06	6976.15	38901.1	0.333138	-0.258726	36619.4	248656	2906.67	11950.1	0.341079	-0.50129	1.42021e+06	5.48723e+06	23784.9	84088.8
1795	RP	POS	CSF	10.74	637.527			4	1.04776	0.28996	-0.150543	31394.2	10378.4	29908.8	9355.97	0.253922	-0.182903	31390.7	10101.8	29590.8	9580.1	0.996824	-0.00124771	31405.1	11470.5	31392.8	8250.28
1796	RP	POS	FC	10.62	607.085			4	1.03099	0.289965	0.149784	59812.4	5142.16	60553.9	4758.54	0.473114	0.115802	59723.5	5367.28	60311.8	4792.66	0.245409	0.356733	60088.1	4486.85	61693.9	4516.34
1797	RP	POS	FC	4.7	241.069			4	0.786134	0.289995	-0.145867	14254.1	6482.46	13236.3	7473.07	0.596916	-0.0822679	14106.9	6411.99	13540.2	7366.15	0.200356	-0.392317	14710.6	6845.54	11805.7	7963.2
1798	HILIC	NEG	CSF	1.38	304.063			4	1.00176	0.290055	0.147575	4883.43	7579.38	6126.98	9273.7	0.108539	0.249287	4432.93	6832.11	6512.61	9852.91	0.424787	-0.266361	6306.06	9650.14	4282.65	5542.82
1799	HILIC	NEG	CSF	0.41	721.579			4	0.92179	0.290095	-0.150601	29292.7	8511.43	28076.6	7638.5	0.436619	-0.126096	29327.1	8995.47	28261.4	7907.58	0.336666	-0.296346	29186.2	7002.55	27214.4	6305.04
1800	RP	POS	CSF	10.74	353.267			4	0.621079	0.290281	-0.14872	164753	35800.1	159485	35047.2	0.17551	-0.217235	165543	37595.1	157565	35851.9	0.505719	0.203374	162306	30295.2	168445	30077.2
1801	RP	POS	CSF	10.08	242.249			4	0.98365	0.290474	-0.151837	129099	142001	109190	120250	0.424363	-0.12932	128887	139423	111881	123582	0.418536	-0.256608	129757	153475	96629.3	104725
1802	RP	POS	FC	6.41	952.635			4	0.885244	0.290898	0.145676	191754	90161	205847	103323	0.830588	0.033102	206170	90183.5	209457	108415	0.073853	0.556238	147063	75916.2	188848	74324.9
1803	HILIC	NEG	FC	3.08	112.986			4	1.14867	0.291179	0.152025	115375	16928.1	117727	14004.6	0.659946	0.0711762	115640	16394.8	116736	14393.4	0.113051	0.522145	114556	18914.8	122393	11106
1804	RP	POS	FC	10.57	422.327			4	1.00572	0.291288	-0.150354	31222.2	31275.7	26713.1	28705.3	0.899641	0.019227	25208.1	19834	25672.8	28506.3	0.154716	-0.477944	50847.3	49831.1	31823.7	29775
1805	RP	POS	CSF	3.81	135.044	4-(Aminomethyl)benzoic acid	10 eV: 135.0441 (100), 84.9594 (25), 107.0284 (5)	2	0.860495	0.291454	0.148577	43620.6	15493.4	45885.9	14999.4	0.954178	-0.00930206	44576.9	16739.9	44430.6	14711	0.00311116	0.949872	40656.3	10556.8	52677.3	14753.9
1806	RP	POS	CSF	10.37	256.264			4	0.945924	0.292022	-0.150427	1.37022e+06	1.64209e+06	1.13795e+06	1.44605e+06	0.428111	-0.127973	1.37507e+06	1.64855e+06	1.17478e+06	1.48171e+06	0.398046	-0.264224	1.35518e+06	1.66428e+06	966095	1.28088e+06
1807	HILIC	NEG	CSF	3.1	548.766			4	0.629787	0.292064	0.146568	59816.5	4998.76	60575.2	5354.15	0.572508	0.0880379	60313.6	4768.44	60762.8	5438.14	0.376605	0.272437	58275.8	5497.3	59699.8	4956.61
1808	RP	NEG	FC	10.62	382.145			4	1.16083	0.292303	0.146735	51961.8	11176.4	53636.6	11651.1	0.437208	0.121939	52805.4	11246.7	54228.1	12087.4	0.623378	0.151757	49346.5	10812.2	50851.5	9022.79
1809	RP	POS	FC	9.72	468.437			4	0.96373	0.292333	-0.166499	17548.2	26960.7	14162.4	13709.9	0.456717	-0.136449	17216.3	29764.7	14217.3	14192.4	0.279613	-0.342006	18577.2	15906.3	13903.7	11423.6
1810	RP	NEG	FC	10.6	360.267			4	1.11513	0.292374	-0.150737	49272.3	33412.8	44591.6	28690.5	0.594406	-0.0860704	47798.4	33961.3	45046.6	29981.7	0.187325	-0.421453	53841.3	32054.1	42449.5	22005.3
1811	HILIC	NEG	CSF	1.87	501.084			4	0.822987	0.292392	0.147483	31218.2	10889.4	32832.2	10997.2	0.203785	0.202588	30836.6	11223.8	33096.6	11087.6	0.798106	-0.0777403	32401.2	9956.55	31598	10706.5
1812	HILIC	POS	FC	6.11	203.103			4	0.91753	0.292666	-0.145567	302862	251645	264165	280025	0.567704	-0.0880628	291313	237766	267685	298854	0.230043	-0.39344	338664	294418	247594	168526
1813	RP	POS	FC	6.51	264.175	Nortriptyline	10 eV: 264.1758 (100), 233.1325 (45), 117.0690 (40), 79.0536 (20), 46.0650 (15), 178.0772 (10), 205.1012 (5), 191.0856 (5), 218.1103 (5)	2	0.584075	0.292834	0.163686	159577	752592	736974	6.30233e+06	0.411262	0.125258	105573	627522	218893	1.18188e+06	0.359798	0.357178	324289	1.05041e+06	3.15468e+06	1.47982e+07
1814	RP	POS	CSF	7.82	127.076			4	1.02293	0.292898	0.146843	24587.6	13780.9	26649.4	14301.5	0.0164393	0.379657	22343.7	12894.9	27484	14183.7	0.0515024	-0.607326	31543.6	14436.9	22754.9	14505.4
1815	HILIC	NEG	FC	0.41	701.154			4	1.12751	0.293132	-0.157082	46234.9	16017.1	44128.9	10796.9	0.345683	-0.163045	45981.6	17331.3	43678.9	10914.3	0.814841	-0.0718403	47020.1	11335.2	46247.4	10175.9
1816	HILIC	POS	FC	0.45	576.408			4	0.616533	0.29325	0.143573	42102.7	56019.8	51481.4	74626.7	0.14675	0.223573	39688.7	48539.6	52177.6	63180.8	0.959464	-0.0157729	49585.9	75739.5	48060.9	117633
1817	RP	POS	FC	7.42	303.072			4	0.807796	0.293981	0.199474	3647.58	14945.1	120936	1.16103e+06	0.194356	0.21954	4685.72	17082.7	10623.1	37006.1	0.326793	0.462466	411.043	335.491	643469	2.78066e+06
1818	RP	POS	CSF	10.81	887.525			4	0.850004	0.294001	-0.146608	44000	12176.1	42186.5	12562.8	0.141759	-0.232738	44295.3	12102.9	41423	12580.4	0.482451	0.215167	43084.3	12672.8	45749.7	12102.3
1819	RP	NEG	FC	1.51	282.084	Guanosine	10 eV: 150.0427 (100), 282.0844 (70)	2	0.928356	0.294003	-0.153675	118453	54807.3	111079	41166.5	0.497147	-0.110073	112793	47508.1	107903	41340.7	0.579243	-0.182465	136002	71630.3	126035	37622.3
1820	RP	POS	FC	2.06	102.091			4	0.697087	0.294133	-0.149774	44391.9	11417.7	42789.7	9977.45	0.181957	-0.215535	45402.9	11616.2	43017.5	10517.9	0.867631	0.052767	41257.8	10434.1	41716.8	6962.86
1821	HILIC	NEG	CSF	3.96	217.03			4	0.844786	0.294153	0.142576	49907.4	30406.1	56000.1	55059.8	0.271411	0.167312	49744.2	31524.1	57304.1	58844.7	0.956002	-0.0167352	50413.2	27395.9	49914.7	32185.2
1822	RP	POS	FC	1.31	432.238			4	1.0546	0.294497	-0.163116	56696.1	61803.6	48883.8	33984.4	0.510671	-0.116117	56162.4	62822.4	50444.4	35663.5	0.250766	-0.400845	58350.6	60077.4	41535.8	23819.6
1823	HILIC	POS	CSF	0.44	526.52			4	0.787688	0.294676	0.148002	173156	51490.5	180580	48822.7	0.0766652	0.279287	168979	43683.5	181703	47433	0.582224	-0.170971	186106	70305.2	175338	55660.4
1824	RP	POS	FC	8.02	213.149			4	0.92136	0.294771	-0.149155	65144.1	8784.13	63905.9	7817.79	0.46306	-0.118448	65172.2	8853.51	64179.5	7908.13	0.33155	-0.301267	65057	8791.05	62618.1	7399.95
1825	HILIC	POS	CSF	0.89	757.622			4	0.585399	0.294901	-0.146375	70145.1	35229.4	64912.7	36263.3	0.546426	-0.0946221	65494.8	32229.3	62309.5	35097.2	0.543017	-0.185961	84560.9	40827.2	77060.9	39834.4
1826	RP	POS	FC	2.82	181.072	Paraxanthine	10 eV: 181.0735 (100), 124.0498 (45)	1	1.00989	0.294971	-0.147636	113544	118563	96458.5	112892	0.452236	-0.119657	113227	121256	98909.5	118050	0.341188	-0.298469	114527	112793	84918	85615
1827	HILIC	NEG	FC	1.71	325.041			4	1.10045	0.295107	-0.144085	68310.6	18839.5	65360.1	22116.1	0.805983	-0.0377648	66042.5	17124.6	65304.5	21959.4	0.167284	-0.424963	75341.9	22423.2	65621.9	23322.1
1828	HILIC	NEG	FC	0.43	343.228			4	1.09107	0.295268	-0.152436	139138	192934	113042	149448	0.337054	-0.162205	145848	211038	116682	148587	0.595984	-0.161142	118335	122885	95904.4	155507
1829	HILIC	POS	CSF	0.57	280.17			4	0.879888	0.295691	-0.237572	195433	1.60908e+06	2343.47	16452.9	0.327902	-0.255048	16129.1	117618	887.684	1900.09	0.335932	-0.44834	742783	3.23546e+06	8894.5	38344.1
1830	HILIC	NEG	CSF	0.43	265.147			4	0.702665	0.295888	-0.167404	131455	60701.6	123942	29061.8	0.751697	-0.0495789	125494	25146.5	124187	27543	0.320773	-0.359761	149936	114903	122795	35979.9
1831	HILIC	NEG	CSF	3.86	220.082			4	1.05594	0.296323	-0.154776	56790.4	64388.2	48285.3	45513.4	0.996037	0.000780422	49992.9	45787.2	50029.9	48988.2	0.118792	-0.609287	77862.4	101614	40144	22197.8
1832	RP	POS	FC	7.42	301.074	Temazepam	10 eV: 301.0747 (100), 283.0632 (75), 255.0690 (70), 228.0554 (5), 216.0561 (3)	2	0.81538	0.29648	0.185044	10547.7	43899.2	311068	3.2042e+06	0.262439	0.179722	13403.6	49609.1	26978.9	101461	0.32431	0.420406	730.719	896.848	1.57094e+06	7.46906e+06
1833	RP	POS	FC	5.61	280.17	Doxepine	10 eV: 280.1700 (100), 235.1135 (10), 58.0648 (10), 207.1169 (5), 107.0491 (3)	2	0.876224	0.296508	-0.236	509807	4.29049e+06	2474.37	8939.33	0.339885	-0.242771	36505.7	274178	2145.95	8884.64	0.330681	-0.445968	1.90605e+06	8.5202e+06	4116.46	9250.87
1834	HILIC	POS	FC	1.87	148.043			4	0.543756	0.296564	0.14293	192940	137452	215022	171553	0.688455	0.0622089	196153	136125	205356	159758	0.165096	0.428862	182978	144618	260534	217068
1835	RP	POS	CSF	12.46	532.441			4	1.16759	0.296646	-0.144547	69497.1	19136	66570.2	21362.7	0.813809	-0.0365723	68323.1	18359.3	67590.1	21721.4	0.0758885	-0.555621	73136.8	21459.9	61810.2	19310.9
1836	HILIC	NEG	FC	6.35	343.123			4	0.912615	0.29671	-0.146314	45941	21812.1	42763.8	21617.6	0.493888	-0.106859	45232.1	19866.2	42988.4	22128.4	0.385266	-0.274319	48138.6	27467.6	41706.5	19427.1
1837	HILIC	POS	CSF	1.26	227.125	adduct of creatinine		4	1.09454	0.297213	-0.155906	9.07074e+06	3.25103e+06	8.64666e+06	2.18917e+06	0.995988	-0.000797668	8.7303e+06	2.13617e+06	8.72859e+06	2.13318e+06	0.164501	-0.476287	1.01261e+07	5.37189e+06	8264321	2.44614e+06
1838	RP	POS	FC	10.46	425.266		no autoMSMS	4	0.812371	0.297238	-0.14794	57526.7	42665.8	51504.2	38752.6	0.490977	-0.110043	53268.4	37343.1	49262.3	35467	0.594583	-0.163131	70727.4	55143.9	62059.7	51123.1
1839	HILIC	POS	FC	1.13	534.295		no autoMSMS	4	1.01366	0.298032	-0.144303	112532	31948.4	107720	34746.8	0.409331	-0.12887	114021	31761.6	109688	35491.9	0.328712	-0.301086	107915	32908.3	98453.4	29939
1840	RP	POS	FC	2.14	203.139	Alanine-Norleucine	10 eV: 132.1003 (100), 44.0487 (55), 86.0954 (45), 157.1295 (15)	2	0.982509	0.298258	0.142085	147966	252992	205486	556668	0.204166	0.194211	144526	254597	228322	608347	0.338775	-0.320248	158631	254164	97966.8	124694
1841	RP	POS	FC	2.08	260.161			4	0.929999	0.298702	0.141106	60997.8	102472	82135.8	197131	0.152345	0.218827	56525.5	91433.6	89952.2	214074	0.378307	-0.290974	74862	132880	45333.5	70082.8
1842	RP	POS	CSF	5.48	280.17	Doxepine	10 eV: 280.1700 (100), 235.1135 (10), 58.0648 (10), 207.1169 (5), 107.0491 (3)	2	1.0433	0.298718	-0.285516	102325	714397	297.411	293.331	0.323678	-0.309948	6685.91	40982.9	290.13	286.994	0.337148	-0.554454	403956	1.45557e+06	339.412	337.118
1843	RP	NEG	CSF	10.56	403.158			4	0.8359	0.299008	0.141561	136887	54591.8	146127	75952.2	0.257006	0.173042	138497	51257.2	149695	78167.2	0.901747	-0.0376623	131896	65081.7	129476	63409.1
1844	RP	POS	FC	9.33	440.41			4	0.961322	0.299084	-0.161419	34432.8	55300.1	27504.3	30544.6	0.43368	-0.141229	34152.8	60879	27641.6	31328.5	0.37284	-0.277432	35300.6	33721	26857.6	27144.6
1845	HILIC	POS	CSF	0.57	344.317			4	0.524879	0.299123	0.148378	484915	230783	517012	201855	0.575723	0.0900973	490311	224903	509684	205142	0.231987	0.377813	468188	253529	551210	185958
1846	RP	POS	CSF	14.64	603.536			4	1.08359	0.299199	0.14263	84871.6	28203.2	89340.5	34460.9	0.509283	0.10257	84218.4	28915.6	87452.7	34148	0.234154	0.36449	86896.4	26474.8	98150.3	35276.7
1847	HILIC	POS	CSF	3.95	249.061			4	1.13444	0.299469	-0.147638	34248.2	14581.5	32203.3	13120.5	0.45759	-0.116534	34074.1	12464.3	32554.5	13615.3	0.405933	-0.274445	34787.9	20180.5	30564	10600.5
1848	RP	POS	FC	10.05	590.322			4	1.16564	0.299995	-0.14911	96719.8	109597	81746.2	91243.7	0.762182	-0.049189	91421.6	114307	86212.1	97509.9	0.0327032	-0.733665	113144	94246.2	60719	48667
1849	RP	POS	FC	10.38	504.309			4	0.920962	0.300259	-0.146545	114424	60350.6	105897	56029.5	0.776902	-0.0444762	109997	52484.7	107585	55969.6	0.16634	-0.441041	128150	80131.7	97949.6	56820.6
1850	RP	POS	FC	9.62	485.334			4	1.05084	0.300361	-0.152741	63677.6	66861.5	54883.2	48293.1	0.644941	-0.0767722	62752.3	68114.3	58180.3	50989.8	0.0926459	-0.5837	66546	64431.1	39359	28722.8
1851	HILIC	POS	FC	0.59	280.17			4	0.909356	0.300366	-0.24535	530319	4.22832e+06	6731.72	39757.2	0.327568	-0.258491	36965.7	256044	2520.06	10469.1	0.337271	-0.47495	2.09744e+06	8.63546e+06	25492.8	89438
1852	RP	POS	CSF	13.26	576.472			4	0.761476	0.300385	-0.147197	140475	14922.6	138381	13526.7	0.531442	-0.100792	140191	14832.1	138762	13507.8	0.294206	-0.324372	141356	15555.3	136601	13761.5
1853	HILIC	POS	FC	0.43	567.363			4	0.880276	0.300717	-0.15619	31453.4	43780.6	25476.4	32753.5	0.457989	-0.128743	31384.7	46058.1	26300.6	32922.4	0.354575	-0.295859	31663	37084.3	21393.2	32339.4
1854	HILIC	POS	FC	0.45	430.239			4	0.972375	0.300813	-0.153258	64302.6	93395.9	51940.5	67929	0.446504	-0.130165	65169.7	99685	54232.8	68362.1	0.341591	-0.293155	61657.9	73057.8	41243	66219.8
1855	HILIC	POS	CSF	0.62	818.606			4	0.861638	0.300935	-0.147879	95657.4	53880.4	88197.9	47006.3	0.693773	-0.0616422	90798.3	42630	88033.7	47068.8	0.288933	-0.343657	110720	78904.6	88964	47712.7
1856	HILIC	POS	FC	1.92	454.293			4	1.17393	0.30099	-0.150323	95268.5	73677.5	85390.1	57752	0.378208	-0.14648	99594.3	81496.9	89071.7	62175.9	0.177887	-0.442902	81858.6	39600	68055.7	22729.3
1857	HILIC	NEG	FC	6.48	666.142			4	1.18513	0.300992	-0.145959	49670.5	21129.4	46671.5	19963.2	0.780613	-0.0440753	46836.5	20132.2	45946.5	20251.7	0.188759	-0.410292	58455.7	22239.6	50085.1	18563.8
1858	HILIC	NEG	CSF	0.39	829.179			4	0.54944	0.301071	0.145338	2.25183e+06	92667.3	2.26518e+06	91126.3	0.48581	0.109677	2.25697e+06	90512.1	2.26722e+06	96476.6	0.444746	0.246179	2.23588e+06	99763.2	2.25565e+06	60875.8
1859	HILIC	NEG	FC	5.23	218.067			4	1.01865	0.301213	-0.144744	92741.7	43475.1	86441.8	43574.1	0.711902	0.0565247	87623.4	33877.4	89881.5	46019.8	0.0175042	-0.876266	108609	63423.8	70247	24133.4
1860	RP	POS	FC	11.24	357.279			4	1.07283	0.301511	-0.164229	105324	127546	87792.3	85958.5	0.139201	-0.26975	116454	137297	86563.2	84323.8	0.281463	0.370209	63771.8	70283.2	94675.6	96670.1
1861	RP	POS	FC	2.57	144.081	fragment of tryptophan		4	1.11408	0.301986	-0.14957	70198.5	34266.7	65592.3	27325.2	0.57583	-0.0901652	69678.5	31866.6	66950.3	28648.4	0.223887	-0.414266	71810.5	41737.1	59198.5	19150.9
1862	RP	POS	FC	2.53	336.184			4	0.793616	0.30206	0.198434	678.667	603.786	3663.4	29479.1	0.318419	0.210964	734.829	658.1	4219.45	32377.1	0.356208	0.382547	516.421	377.974	975.838	2023.91
1863	HILIC	NEG	FC	4.58	146.046			4	1.13289	0.302377	-0.150549	61604.7	35803.1	56849.3	27371.3	0.715675	-0.0597699	60721.3	35775.6	58786.1	28979	0.0703042	-0.638726	64343.4	36676.9	47730.3	15342.7
1864	RP	POS	FC	10.81	143.959			4	0.769153	0.302396	0.143052	195932	31219.7	200585	33844.3	0.0538148	0.303223	193065	30878.5	202930	34189.2	0.111011	-0.494118	204819	31369.2	189548	30443.9
1865	HILIC	NEG	CSF	0.4	572.479			4	0.891187	0.302428	0.142048	7489.86	6317.35	8469.56	7476.6	0.372227	0.138326	7314.32	5851.05	8211.79	7125.02	0.519986	0.195649	8034.02	7733.97	9672.49	9015.12
1866	HILIC	NEG	FC	4.7	335.049			4	0.968713	0.302463	0.142916	40054.8	40114.6	46052.2	43815.1	0.490786	0.10863	43562.6	43963.1	48430.3	45656.5	0.495093	0.20852	29180.5	22145.5	34855.5	32285.6
1867	RP	POS	CSF	13.26	574.488			4	0.923714	0.302595	-0.143275	268657	26131.6	264764	28209	0.372888	-0.141606	268983	27429.1	265103	27365.2	0.592786	-0.163288	267647	22232.2	263182	32457.4
1868	RP	POS	FC	10.32	1039.67			4	1.1437	0.302836	-0.145019	117269	61670.7	108491	59387.8	0.747548	-0.0501455	115131	54660.9	112210	61849.9	0.113108	-0.531406	123896	80996.3	90981.3	42881.9
1869	HILIC	NEG	CSF	1.75	404.12			4	1.18307	0.302871	-0.150671	19574.2	27707.4	15899.1	21075.1	0.852543	-0.0293234	17331.2	21996.7	16673.5	22861.8	0.138808	-0.582551	26527.3	40645.9	12285.2	8249.63
1870	RP	POS	FC	1.49	400.158			4	1.1075	0.303132	-0.150764	164081	82522.5	153183	62036.7	0.600899	-0.0823726	155240	59487.4	150232	62119	0.444131	-0.256964	191486	128938	167082	61006
1871	RP	POS	FC	10.66	572.724			4	1.1098	0.303312	0.145324	73353.2	14479.4	75396.1	13636.6	0.376863	0.142105	72779.3	14883.9	74805.9	13638	0.459094	0.226132	75132.1	13347.3	78175.3	13568
1872	RP	POS	FC	6.41	952.412			4	0.857861	0.303346	0.142379	132316	62987.3	141788	70070.6	0.716192	0.0564403	141057	62498.2	144878	72920.1	0.201398	0.395068	105219	57888.1	127239	53585.9
1873	HILIC	POS	FC	0.52	572.371			4	1.19873	0.303622	-0.145501	107775	58749.7	99527.8	54608.7	0.94657	-0.0105061	104396	54114.8	103806	58173.1	0.0306691	-0.8001	118249	71832.7	79384.8	25316.3
1874	HILIC	POS	FC	3.09	358.368			4	1.17033	0.303869	0.148937	117047	13839.2	118901	11057.1	0.813048	0.0383553	117701	13276.7	118175	11465.5	0.0707973	0.610771	115019	15647.7	122317	8247.58
1875	RP	POS	CSF	11.1	219.175			4	0.608151	0.304147	-0.143051	36909.6	6616.66	35933	7036.36	0.817924	-0.0358306	36692.4	6243.23	36450.9	7234.45	0.0587803	-0.609899	37582.9	7801.98	33516.3	5533.45
1876	RP	POS	FC	11.25	376.3			4	0.712095	0.304362	-0.1468	30069.1	23981.5	26740	21373.9	0.7349	-0.0547018	28014.5	23124.7	26803.8	21141.5	0.192952	-0.404377	36335.6	26037.5	26439.7	22906.6
1877	RP	POS	CSF	10.82	461.242			4	0.950955	0.304464	-0.143965	121016	24926.7	117423	24987.9	0.401076	-0.131599	120288	23435.1	117044	25864.6	0.607529	-0.161837	123274	29640	119193	20794.2
1878	HILIC	NEG	CSF	1.16	160.842			4	0.759209	0.304514	-0.140792	65535.1	15467.5	63080.6	19400.3	0.183681	-0.206032	66715.7	15455.2	63145.6	19200.9	0.869204	0.0500474	61875.3	15310.6	62777.2	20731.1
1879	HILIC	POS	CSF	0.43	298.274			4	0.787475	0.304934	-0.151014	208713	393713	157188	288678	0.386689	-0.145033	227610	425929	173980	313639	0.269237	-0.404359	150132	271317	78826.3	81368.3
1880	RP	NEG	CSF	10.16	452.278	LysoPE 16:0	10 eV: 452.2789 (100), 255.2328 (75), 196.0356 (10), 214.0479 (10)	1	0.848065	0.305027	0.144511	65626.6	48033.5	72446.3	46349.3	0.497331	0.109432	66462.6	50383.4	71715.3	45616.6	0.357798	0.280368	63035	40949	75857.3	50518.7
1881	RP	POS	CSF	10.41	399.26			4	0.862989	0.305269	-0.14314	83167.7	19893.2	80268.1	20619.7	0.874335	-0.0250407	81154.4	19978.8	80650.9	20232.1	0.0877481	-0.527089	89408.9	18745.3	78481.9	22716.3
1882	RP	POS	FC	2.57	205.097	Tryptophan	10 eV: 188.0715 (100), 146.0605 (50), 144.0805 (10), 118.0649 (5), 159.0911 (5), 205.0965 (5)	1	1.11724	0.305535	-0.147509	6.64438e+06	3.23142e+06	6.20848e+06	2.67874e+06	0.624532	-0.0777124	6.57138e+06	2.8621e+06	6.35055e+06	2.82099e+06	0.203317	-0.441966	6.87068e+06	4.25975e+06	5.53953e+06	1.764e+06
1883	RP	POS	FC	9.86	488.358			4	0.688052	0.305742	0.140055	71066.2	83466.8	84337.7	106052	0.100505	0.251657	66575	65856.1	86601.4	93300.3	0.789629	-0.080969	84988.7	124524	73679.3	154827
1884	HILIC	POS	FC	0.44	320.169			4	0.658598	0.305916	-0.179347	92786.4	166332	73362.4	50275.2	0.437346	0.121574	70604.1	46824.9	76573.5	51377.1	0.171301	-0.56537	161552	322992	58243.8	42460.2
1885	RP	NEG	FC	10.45	1061.68			4	1.08272	0.305918	-0.141598	101201	35062.4	95952.2	39068.6	0.603914	-0.0796437	100725	31245.8	97850.1	40955.8	0.190588	-0.426847	102674	45864.4	87016.3	27500.6
1886	RP	NEG	CSF	10.43	462.298	LysoPE 18:2e	40 eV: 78.9595 (100), 140.0127 (20), 196.0414 (10), 265.2549 (15)	2	0.966575	0.305925	0.150877	99655.2	113882	114506	82973.3	0.382171	0.147687	101239	122027	116604	86053.4	0.676709	0.12964	94746.4	86307.6	104713	67452.8
1887	HILIC	POS	CSF	3.74	130.086			4	0.748657	0.306415	-0.157838	119104	162082	98971.3	93025.1	0.535098	-0.110053	114936	181393	99409.9	100760	0.0828821	-0.582188	132026	78269.4	96924.2	42315.3
1888	RP	POS	FC	10.11	435.271			4	0.990365	0.306754	-0.143321	39388	29171.2	35228.5	28873.3	0.610273	-0.0803293	37453.5	28406.1	35128.9	29470.5	0.281288	-0.334774	45384.8	31418.1	35697.4	26456.4
1889	RP	POS	FC	4.05	279.171			4	0.948744	0.307035	0.138899	40276.7	68017.8	54479.7	136490	0.184677	0.202052	38118	68321.3	60037.8	148651	0.293171	-0.340927	46968.7	68372.1	28310.2	41085.2
1890	HILIC	NEG	CSF	3.42	288.946			4	0.745594	0.307067	-0.141287	21878.5	10488.4	20300.4	11850.5	0.0670288	-0.286919	22373	9745.81	19364.4	11225.5	0.286622	0.325812	20345.8	12679.4	24668.5	13855.3
1891	RP	POS	FC	2.62	184.17			4	0.791258	0.307092	-0.14481	50907.4	13483.2	49038.8	12324.1	0.439393	-0.123508	50869.9	13198.5	49278.3	12574.8	0.442497	-0.240033	51023.4	14687.8	47910.9	11245.8
1892	HILIC	POS	CSF	0.4	592.567			4	0.735482	0.307145	0.139988	19345.2	24184.4	23397	33703.2	0.398039	0.130515	19074.8	24058.7	22732.2	31986	0.543281	0.188567	20213.1	25229.9	26499.2	41442.8
1893	RP	POS	FC	10.6	311.152			4	0.988728	0.307205	0.140112	33273.9	10020.6	34828.1	12164	0.19614	0.198845	33201.6	9699.37	35433.8	12752.5	0.621366	-0.154122	33498.1	11223.4	31976.2	8527.08
1894	HILIC	POS	CSF	2.42	361.307			4	0.563873	0.307338	-0.140089	146222	36339.9	140521	45049.7	0.457224	-0.113881	146583	33877.1	141953	47442.9	0.345515	-0.297949	145103	44085.6	133841	31510.1
1895	HILIC	NEG	FC	5.5	271.005			4	0.889876	0.307621	0.146315	57430.5	12189.7	59079	10343.7	0.568653	0.0915328	57444.5	11557.5	58459.5	10620.7	0.215398	0.403832	57387.1	14304.2	61995.7	8520.09
1896	RP	POS	CSF	7.34	417.231			4	0.792156	0.307678	-0.143862	123058	19333.4	120335	18517.6	0.378245	-0.140156	123420	18864.3	120788	18697.9	0.538622	-0.190011	121934	21194.8	118221	17882.2
1897	RP	POS	CSF	5.17	260.165	Propranolol	10 eV: 260.1641 (100), 218.1163 (10), 116.1062 (10), 98.0960 (5), 183.0799 (5)	2	0.630209	0.307719	0.225059	10946.7	47851.9	280847	2.35064e+06	0.706591	0.0755816	14640.4	55341.8	21301.2	120911	0.331339	0.50193	433.783	297.028	1.31903e+06	5.25381e+06
1898	RP	NEG	FC	10.49	528.309	LysoPE 22:4	20 eV: 331.2646 (100), 528.3106 (50), 196.0372 (10), 214.0471 (2)	2	1.18208	0.307726	-0.145077	491945	212225	462775	189911	0.713036	-0.0593051	484040	213666	472041	190989	0.113865	-0.494589	516451	211194	419146	182283
1899	RP	POS	FC	1.5	559.151			4	0.633138	0.307832	0.139931	225742	71343.5	236792	86598.2	0.643416	0.071461	222511	69980.8	228094	86271	0.0784114	0.546307	235757	76396.4	277746	77323.3
1900	RP	POS	FC	9.37	191.086			4	0.867812	0.307899	-0.147416	53098.4	8603.37	51951.9	6951.32	0.418313	-0.133934	53134.6	8978.31	52064.6	7000.33	0.478611	-0.217813	52986	7532.06	51421.2	6836.39
1901	HILIC	POS	FC	1.39	159.028		10 eV: 159.0273 (100)	4	0.87952	0.307951	0.142206	1.36257e+06	273041	1.40203e+06	281968	0.417166	0.127763	1.36646e+06	269820	1.40179e+06	283229	0.546753	0.184257	1.35049e+06	289631	1.40315e+06	281940
1902	RP	POS	FC	10.65	661.111			4	0.941504	0.308119	0.142677	79682.2	7064.95	80691.6	7084.07	0.375121	0.139549	79590.5	7111.48	80611.6	7523.34	0.553832	0.188801	79966.7	7092.96	81068.3	4576.06
1903	RP	POS	FC	10.71	305.248	Arachidonic acid	10 eV: 305.2477 (100), 207.1362 (20), 221.1543 (15), 235.1682 (10), 245.2279 (10), 287.2390 (10), 93.0680 (10), 109.0979 (10), 121.0992 (5), 269.2281 (5), 259.2370 (5), 249.1797 (5)	1	1.01958	0.308337	-0.142576	1.10696e+06	232690	1.0737e+06	233794	0.622728	-0.077849	1.10629e+06	237232	1.08774e+06	239320	0.122465	-0.48196	1.10904e+06	223910	1.00762e+06	196929
1904	HILIC	POS	FC	0.45	620.435			4	0.582274	0.308485	0.138506	42643	57152.9	52131.5	79860	0.157075	0.217774	40145.7	49684.5	52671.8	65352.8	0.980033	-0.00770024	50384.6	76919.6	49587.8	130020
1905	HILIC	POS	FC	0.69	260.167	Propranolol	10 eV: 260.1643 (100), 116.1053 (10), 98.0960 (5), 183.0799 (5)	2	0.443494	0.308592	0.167414	57886.8	189663	427654	4.22774e+06	0.970648	0.00565835	68502	217729	69946	292676	0.321315	0.413103	25510.6	17110.5	2.11186e+06	1.00838e+07
1906	RP	NEG	FC	10.31	452.278	LysoPE 16:0	10 eV: 452.2789 (100), 255.2328 (75), 196.0356 (10), 214.0479 (10)	1	1.18247	0.308617	-0.144751	262025	161988	239781	145344	0.384061	-0.140325	271684	173494	248526	156561	0.258649	-0.379066	232081	118238	198607	58377.9
1907	RP	POS	FC	2.57	142.065			4	1.1119	0.309132	-0.147133	25860.4	13037.6	24129.2	10494.6	0.60425	-0.0834997	25620.2	12251.7	24648.2	11029.9	0.203858	-0.43313	26605.1	15554.8	21685.9	7160.03
1908	RP	POS	CSF	2.67	229.155			4	0.834447	0.309142	0.138374	192851	194170	231761	368225	0.262219	0.170651	188749	206328	240525	400481	0.744827	-0.0997828	205567	154363	190863	140357
1909	HILIC	POS	FC	1.18	524.371	LysoPC 18:0	10 eV: 524.3707 (100), 104.1077 (10), 184.0743 (5)	1	1.37521	0.309175	-0.146975	2.03236e+06	807007	1.92504e+06	653412	0.462159	-0.120598	2.06422e+06	839292	1.97229e+06	685214	0.209107	-0.409999	1.93361e+06	708036	1.70256e+06	419037
1910	RP	NEG	CSF	10.73	823.631			4	0.808064	0.309504	-0.145276	9743.6	1788.56	9500.35	1560.14	0.165474	-0.223345	9888.16	1725.89	9516.22	1604.7	0.801638	0.0790824	9295.46	1948.03	9426.31	1361.02
1911	HILIC	POS	FC	0.5	260.163			4	0.44622	0.310889	0.169849	21020.1	73135.7	288810	3.08013e+06	0.956748	0.0082265	25431.7	83747.6	26330.7	134818	0.322623	0.412382	7344.14	4995.49	1.52465e+06	7.35375e+06
1912	HILIC	POS	CSF	1.32	518.322			4	0.900782	0.310997	0.139773	177439	88729	190845	103095	0.680393	0.0638814	184624	87034.3	190741	104486	0.216895	0.37876	155165	92481.4	191329	98475.2
1913	RP	POS	FC	1.59	212.092			4	0.788884	0.311082	-0.224745	37097.3	293315	3873.58	2341.56	0.443619	-0.124024	4151.33	2602.17	3842.19	2382.98	0.324083	-0.45108	137583	590011	4020.08	2179.36
1914	HILIC	NEG	CSF	3.86	119.035			4	1.06569	0.311146	-0.149545	71430.6	53529.3	64543.1	38583.7	0.972384	0.00548475	65858.1	40746.7	66082.5	41057.4	0.106269	-0.605049	88705.4	80434.6	57359.6	23179.6
1915	HILIC	NEG	CSF	6.14	245.043			4	0.715232	0.311255	0.14115	195116	129193	213815	135755	0.535548	0.0976052	203432	133558	216828	140934	0.375265	0.271962	169339	113851	199756	109839
1916	HILIC	POS	CSF	3.3	265.112	Thiamine (B1)	10 eV: 122.0712 (100), 144.0468 (30), 265.1095 (5)	2	1.03001	0.311443	-0.139749	800187	329519	750627	379740	0.458303	-0.11645	790225	317072	751734	343992	0.531598	-0.190818	831069	372573	745462	524691
1917	RP	POS	CSF	10.73	415.343			4	0.793211	0.311937	0.144534	80190.9	16026.9	82359.9	13987	0.473626	0.117979	79888.6	16531.1	81648.3	13300.1	0.342837	0.289387	81128	14712.3	85680.7	16751.7
1918	HILIC	POS	FC	0.7	398.326			4	1.0078	0.311986	0.139179	98997.7	93360.3	113091	109160	0.533097	0.0975323	98828.2	104387	109501	114460	0.122024	0.483677	99523.1	46623.1	129996	79381.3
1919	HILIC	NEG	FC	5.99	955.228			4	0.860386	0.312366	-0.143603	32385.8	14705.9	30381.3	13211.8	0.166913	-0.222596	31900.8	13670.3	28977.2	12597.7	0.534221	0.193079	33889.5	17856.3	36992.3	14283.7
1920	RP	POS	FC	10.75	337.167			4	0.871929	0.312435	0.136892	74556.8	18447.4	77808.3	29057.5	0.378035	0.133787	74282.1	17436.1	77366.5	28672.4	0.580503	0.168654	75408.3	21765.2	79888.7	31365.8
1921	HILIC	POS	CSF	5	204.062	fragment of tyrosine		4	1.06029	0.312847	-0.142003	340059	222072	308928	216375	0.796199	-0.0404338	322018	206345	313246	227521	0.119741	-0.511197	395985	263038	288776	156404
1922	RP	POS	FC	10.43	1055.19			4	1.21312	0.312853	-0.142734	32486.9	19680.3	29776.3	18300.3	0.745165	-0.0515329	32247.5	19242.8	31259.2	19113.7	0.0622636	-0.626707	33228.9	21485.1	22794.4	11814.4
1923	RP	POS	CSF	10.97	473.319			4	0.605184	0.313229	-0.144138	57520	8762.46	56337.1	7650.5	0.410544	-0.131824	57404.7	8278.84	56343.1	7827.29	0.566996	-0.181633	57877.4	10349.1	56309.2	6918.72
1924	RP	POS	CSF	11.98	415.358			4	0.936548	0.313695	-0.142687	63231.1	36406.8	58221.3	33814	0.262136	-0.180456	63647.8	37000.5	57218.8	34253.4	0.925858	0.0285267	61939.2	35397.4	62899.9	31953.3
1925	RP	POS	FC	2.57	159.092			4	1.12202	0.313711	-0.144752	130623	60976.7	122509	51140.3	0.65608	-0.0708687	129110	55440.2	125239	53813.8	0.179733	-0.461848	135314	77152.4	109654	33965.3
1926	RP	POS	FC	5.31	260.165	Propranolol	10 eV: 260.1641 (100), 218.1163 (10), 116.1062 (10), 98.0960 (5), 183.0799 (5)	2	0.488858	0.314096	0.183202	61112.2	311873	907375	8.92671e+06	0.966433	-0.00704656	79650.5	356255	76692.7	483239	0.327285	0.475403	2021.25	3723.33	5.33768e+06	2.24432e+07
1927	HILIC	POS	CSF	1.67	352.246			4	0.591332	0.314425	0.141052	149019	50777.8	156185	50817.7	0.259748	0.176767	150788	47532.8	159634	52554.5	0.827779	-0.0693329	143536	60798.3	140086	38728
1928	RP	POS	FC	1.48	203.139	Leucine/Isoleucine-Alanine	10eV: 86.0954 (100), 203.1373 (50), 69.0700 (20)	2	0.95605	0.314827	0.137208	106860	266796	165020	580971	0.245651	0.17697	104275	281625	185223	633205	0.468326	-0.225219	114872	220741	69895	178665
1929	HILIC	POS	FC	0.44	326.303			4	1.25764	0.314954	-0.143208	534655	314450	492257	277676	0.743614	-0.0525632	516126	315396	500279	287543	0.109829	-0.510354	592097	312373	454482	226918
[truncated: 2,919 more rows]
